# Supplementary material for: Hybrid physics-machine learning models for quantitative electron diffraction refinements
Source: Nat Commun. 2026 Apr 11;17:5056. doi: 10.1038/s41467-026-71673-9 (PMC13243467; doi:10.1038/s41467-026-71673-9)
Supplement: Supplementary file 5 — Source Data [file 41467_2026_71673_MOESM5_ESM.xlsx]

## Sheet: Fig 3b
Gaussian Curves						Thickness values
orientation	thickness_nm	probability_density				orientation	thickness_nm
Orientation 1	-88.9713	7.09877e-08				Orientation 1	43.84
Orientation 1	-88.611	7.42555e-08				Orientation 1	58.52
Orientation 1	-88.2506	7.76672e-08				Orientation 1	77.49
Orientation 1	-87.8903	8.12286e-08				Orientation 1	88.45
Orientation 1	-87.5299	8.49461e-08				Orientation 1	99.7
Orientation 1	-87.1695	8.88261e-08				Orientation 1	111.13
Orientation 1	-86.8092	9.28754e-08				Orientation 1	132.15
Orientation 1	-86.4488	9.7101e-08				Orientation 1	138.37
Orientation 1	-86.0885	1.0151e-07				Orientation 1	141.73
Orientation 1	-85.7281	1.06111e-07				Orientation 1	142.54
Orientation 1	-85.3677	1.1091e-07				Orientation 1	140.29
Orientation 1	-85.0074	1.15916e-07				Orientation 1	136.4
Orientation 1	-84.647	1.21139e-07				Orientation 1	122.93
Orientation 1	-84.2866	1.26585e-07				Orientation 1	60.65
Orientation 1	-83.9263	1.32265e-07				Orientation 1	21.88
Orientation 1	-83.5659	1.38189e-07				Orientation 2	26.96
Orientation 1	-83.2056	1.44365e-07				Orientation 2	45.13
Orientation 1	-82.8452	1.50804e-07				Orientation 2	59.79
Orientation 1	-82.4848	1.57518e-07				Orientation 2	71.11
Orientation 1	-82.1245	1.64516e-07				Orientation 2	82.08
Orientation 1	-81.7641	1.7181e-07				Orientation 2	93.7
Orientation 1	-81.4038	1.79412e-07				Orientation 2	107.53
Orientation 1	-81.0434	1.87335e-07				Orientation 2	110.81
Orientation 1	-80.683	1.9559e-07				Orientation 2	115.63
Orientation 1	-80.3227	2.04193e-07				Orientation 2	118.85
Orientation 1	-79.9623	2.13155e-07				Orientation 2	122.08
Orientation 1	-79.602	2.22492e-07				Orientation 2	121.02
Orientation 1	-79.2416	2.32217e-07				Orientation 2	115.63
Orientation 1	-78.8812	2.42348e-07				Orientation 2	110.11
Orientation 1	-78.5209	2.52898e-07				Orientation 2	65
Orientation 1	-78.1605	2.63885e-07				Orientation 3	37.72
Orientation 1	-77.8002	2.75327e-07				Orientation 3	84.87
Orientation 1	-77.4398	2.87239e-07				Orientation 3	118.97
Orientation 1	-77.0794	2.99642e-07				Orientation 3	144.36
Orientation 1	-76.7191	3.12553e-07				Orientation 3	147.38
Orientation 1	-76.3587	3.25993e-07				Orientation 3	158.59
Orientation 1	-75.9984	3.39981e-07				Orientation 3	162.97
Orientation 1	-75.638	3.5454e-07				Orientation 3	174.16
Orientation 1	-75.2776	3.69691e-07				Orientation 3	172.93
Orientation 1	-74.9173	3.85456e-07				Orientation 3	154.28
Orientation 1	-74.5569	4.01858e-07				Orientation 3	133.23
Orientation 1	-74.1966	4.18924e-07				Orientation 3	106.57
Orientation 1	-73.8362	4.36676e-07				Orientation 3	77.46
Orientation 1	-73.4758	4.55142e-07				Orientation 3	47.33
Orientation 1	-73.1155	4.74348e-07				Orientation 3	21.88
Orientation 1	-72.7551	4.94323e-07
Orientation 1	-72.3948	5.15095e-07
Orientation 1	-72.0344	5.36693e-07
Orientation 1	-71.674	5.5915e-07
Orientation 1	-71.3137	5.82496e-07
Orientation 1	-70.9533	6.06766e-07
Orientation 1	-70.593	6.31993e-07
Orientation 1	-70.2326	6.58212e-07
Orientation 1	-69.8722	6.8546e-07
Orientation 1	-69.5119	7.13776e-07
Orientation 1	-69.1515	7.43197e-07
Orientation 1	-68.7912	7.73765e-07
Orientation 1	-68.4308	8.05522e-07
Orientation 1	-68.0704	8.38511e-07
Orientation 1	-67.7101	8.72776e-07
Orientation 1	-67.3497	9.08363e-07
Orientation 1	-66.9894	9.45321e-07
Orientation 1	-66.629	9.83698e-07
Orientation 1	-66.2686	1.02355e-06
Orientation 1	-65.9083	1.06492e-06
Orientation 1	-65.5479	1.10787e-06
Orientation 1	-65.1875	1.15245e-06
Orientation 1	-64.8272	1.19872e-06
Orientation 1	-64.4668	1.24675e-06
Orientation 1	-64.1065	1.29659e-06
Orientation 1	-63.7461	1.3483e-06
Orientation 1	-63.3857	1.40196e-06
Orientation 1	-63.0254	1.45763e-06
Orientation 1	-62.665	1.51539e-06
Orientation 1	-62.3047	1.57529e-06
Orientation 1	-61.9443	1.63742e-06
Orientation 1	-61.5839	1.70186e-06
Orientation 1	-61.2236	1.76869e-06
Orientation 1	-60.8632	1.83798e-06
Orientation 1	-60.5029	1.90982e-06
Orientation 1	-60.1425	1.9843e-06
Orientation 1	-59.7821	2.06151e-06
Orientation 1	-59.4218	2.14154e-06
Orientation 1	-59.0614	2.22448e-06
Orientation 1	-58.7011	2.31044e-06
Orientation 1	-58.3407	2.39952e-06
Orientation 1	-57.9803	2.49182e-06
Orientation 1	-57.62	2.58745e-06
Orientation 1	-57.2596	2.68652e-06
Orientation 1	-56.8993	2.78915e-06
Orientation 1	-56.5389	2.89545e-06
Orientation 1	-56.1785	3.00554e-06
Orientation 1	-55.8182	3.11955e-06
Orientation 1	-55.4578	3.23761e-06
Orientation 1	-55.0975	3.35985e-06
Orientation 1	-54.7371	3.48641e-06
Orientation 1	-54.3767	3.61743e-06
Orientation 1	-54.0164	3.75305e-06
Orientation 1	-53.656	3.89342e-06
Orientation 1	-53.2957	4.0387e-06
Orientation 1	-52.9353	4.18904e-06
Orientation 1	-52.5749	4.34461e-06
Orientation 1	-52.2146	4.50557e-06
Orientation 1	-51.8542	4.67209e-06
Orientation 1	-51.4939	4.84435e-06
Orientation 1	-51.1335	5.02254e-06
Orientation 1	-50.7731	5.20683e-06
Orientation 1	-50.4128	5.39743e-06
Orientation 1	-50.0524	5.59452e-06
Orientation 1	-49.6921	5.79832e-06
Orientation 1	-49.3317	6.00903e-06
Orientation 1	-48.9713	6.22686e-06
Orientation 1	-48.611	6.45204e-06
Orientation 1	-48.2506	6.68479e-06
Orientation 1	-47.8903	6.92534e-06
Orientation 1	-47.5299	7.17394e-06
Orientation 1	-47.1695	7.43082e-06
Orientation 1	-46.8092	7.69625e-06
Orientation 1	-46.4488	7.97048e-06
Orientation 1	-46.0885	8.25378e-06
Orientation 1	-45.7281	8.54641e-06
Orientation 1	-45.3677	8.84866e-06
Orientation 1	-45.0074	9.16082e-06
Orientation 1	-44.647	9.48318e-06
Orientation 1	-44.2866	9.81605e-06
Orientation 1	-43.9263	1.01597e-05
Orientation 1	-43.5659	1.05146e-05
Orientation 1	-43.2056	1.08808e-05
Orientation 1	-42.8452	1.12589e-05
Orientation 1	-42.4848	1.16491e-05
Orientation 1	-42.1245	1.20518e-05
Orientation 1	-41.7641	1.24674e-05
Orientation 1	-41.4038	1.28962e-05
Orientation 1	-41.0434	1.33386e-05
Orientation 1	-40.683	1.3795e-05
Orientation 1	-40.3227	1.42658e-05
Orientation 1	-39.9623	1.47514e-05
Orientation 1	-39.602	1.52523e-05
Orientation 1	-39.2416	1.57688e-05
Orientation 1	-38.8812	1.63014e-05
Orientation 1	-38.5209	1.68505e-05
Orientation 1	-38.1605	1.74167e-05
Orientation 1	-37.8002	1.80003e-05
Orientation 1	-37.4398	1.86019e-05
Orientation 1	-37.0794	1.9222e-05
Orientation 1	-36.7191	1.98611e-05
Orientation 1	-36.3587	2.05196e-05
Orientation 1	-35.9984	2.11982e-05
Orientation 1	-35.638	2.18973e-05
Orientation 1	-35.2776	2.26176e-05
Orientation 1	-34.9173	2.33595e-05
Orientation 1	-34.5569	2.41237e-05
Orientation 1	-34.1966	2.49109e-05
Orientation 1	-33.8362	2.57214e-05
Orientation 1	-33.4758	2.65561e-05
Orientation 1	-33.1155	2.74156e-05
Orientation 1	-32.7551	2.83004e-05
Orientation 1	-32.3948	2.92113e-05
Orientation 1	-32.0344	3.0149e-05
Orientation 1	-31.674	3.11141e-05
Orientation 1	-31.3137	3.21073e-05
Orientation 1	-30.9533	3.31294e-05
Orientation 1	-30.593	3.41812e-05
Orientation 1	-30.2326	3.52633e-05
Orientation 1	-29.8722	3.63766e-05
Orientation 1	-29.5119	3.75218e-05
Orientation 1	-29.1515	3.86997e-05
Orientation 1	-28.7912	3.99112e-05
Orientation 1	-28.4308	4.11572e-05
Orientation 1	-28.0704	4.24384e-05
Orientation 1	-27.7101	4.37557e-05
Orientation 1	-27.3497	4.51101e-05
Orientation 1	-26.9894	4.65025e-05
Orientation 1	-26.629	4.79337e-05
Orientation 1	-26.2686	4.94047e-05
Orientation 1	-25.9083	5.09166e-05
Orientation 1	-25.5479	5.24702e-05
Orientation 1	-25.1875	5.40666e-05
Orientation 1	-24.8272	5.57068e-05
Orientation 1	-24.4668	5.73919e-05
Orientation 1	-24.1065	5.91229e-05
Orientation 1	-23.7461	6.09009e-05
Orientation 1	-23.3857	6.2727e-05
Orientation 1	-23.0254	6.46024e-05
Orientation 1	-22.665	6.65281e-05
Orientation 1	-22.3047	6.85054e-05
Orientation 1	-21.9443	7.05355e-05
Orientation 1	-21.5839	7.26195e-05
Orientation 1	-21.2236	7.47587e-05
Orientation 1	-20.8632	7.69543e-05
Orientation 1	-20.5029	7.92076e-05
Orientation 1	-20.1425	8.152e-05
Orientation 1	-19.7821	8.38927e-05
Orientation 1	-19.4218	8.6327e-05
Orientation 1	-19.0614	8.88245e-05
Orientation 1	-18.7011	9.13863e-05
Orientation 1	-18.3407	9.40141e-05
Orientation 1	-17.9803	9.67091e-05
Orientation 1	-17.62	9.94729e-05
Orientation 1	-17.2596	0.000102307
Orientation 1	-16.8993	0.000105213
Orientation 1	-16.5389	0.000108192
Orientation 1	-16.1785	0.000111246
Orientation 1	-15.8182	0.000114376
Orientation 1	-15.4578	0.000117585
Orientation 1	-15.0975	0.000120873
Orientation 1	-14.7371	0.000124242
Orientation 1	-14.3767	0.000127694
Orientation 1	-14.0164	0.000131232
Orientation 1	-13.656	0.000134855
Orientation 1	-13.2957	0.000138567
Orientation 1	-12.9353	0.000142369
Orientation 1	-12.5749	0.000146263
Orientation 1	-12.2146	0.00015025
Orientation 1	-11.8542	0.000154333
Orientation 1	-11.4939	0.000158513
Orientation 1	-11.1335	0.000162792
Orientation 1	-10.7731	0.000167173
Orientation 1	-10.4128	0.000171657
Orientation 1	-10.0524	0.000176246
Orientation 1	-9.69205	0.000180943
Orientation 1	-9.33169	0.000185749
Orientation 1	-8.97133	0.000190666
Orientation 1	-8.61097	0.000195696
Orientation 1	-8.25061	0.000200843
Orientation 1	-7.89025	0.000206106
Orientation 1	-7.52989	0.00021149
Orientation 1	-7.16953	0.000216996
Orientation 1	-6.80917	0.000222626
Orientation 1	-6.44881	0.000228383
Orientation 1	-6.08845	0.000234268
Orientation 1	-5.72809	0.000240285
Orientation 1	-5.36773	0.000246435
Orientation 1	-5.00737	0.000252721
Orientation 1	-4.64701	0.000259146
Orientation 1	-4.28665	0.00026571
Orientation 1	-3.92629	0.000272418
Orientation 1	-3.56593	0.000279272
Orientation 1	-3.20557	0.000286273
Orientation 1	-2.84521	0.000293425
Orientation 1	-2.48485	0.000300729
Orientation 1	-2.12449	0.00030819
Orientation 1	-1.76413	0.000315808
Orientation 1	-1.40377	0.000323587
Orientation 1	-1.04341	0.000331529
Orientation 1	-0.683045	0.000339638
Orientation 1	-0.322685	0.000347915
Orientation 1	0.0376757	0.000356363
Orientation 1	0.398036	0.000364985
Orientation 1	0.758396	0.000373783
Orientation 1	1.11876	0.000382762
Orientation 1	1.47912	0.000391922
Orientation 1	1.83948	0.000401267
Orientation 1	2.19984	0.0004108
Orientation 1	2.5602	0.000420524
Orientation 1	2.92056	0.000430441
Orientation 1	3.28092	0.000440554
Orientation 1	3.64128	0.000450866
Orientation 1	4.00164	0.000461381
Orientation 1	4.362	0.0004721
Orientation 1	4.72236	0.000483027
Orientation 1	5.08272	0.000494164
Orientation 1	5.44308	0.000505515
Orientation 1	5.80344	0.000517083
Orientation 1	6.1638	0.00052887
Orientation 1	6.52416	0.00054088
Orientation 1	6.88452	0.000553116
Orientation 1	7.24488	0.000565579
Orientation 1	7.60524	0.000578275
Orientation 1	7.9656	0.000591204
Orientation 1	8.32596	0.000604371
Orientation 1	8.68632	0.000617779
Orientation 1	9.04668	0.00063143
Orientation 1	9.40705	0.000645328
Orientation 1	9.76741	0.000659475
Orientation 1	10.1278	0.000673875
Orientation 1	10.4881	0.00068853
Orientation 1	10.8485	0.000703444
Orientation 1	11.2088	0.00071862
Orientation 1	11.5692	0.00073406
Orientation 1	11.9296	0.000749768
Orientation 1	12.2899	0.000765747
Orientation 1	12.6503	0.000781999
Orientation 1	13.0106	0.000798529
Orientation 1	13.371	0.000815338
Orientation 1	13.7314	0.000832429
Orientation 1	14.0917	0.000849807
Orientation 1	14.4521	0.000867473
Orientation 1	14.8125	0.00088543
Orientation 1	15.1728	0.000903683
Orientation 1	15.5332	0.000922232
Orientation 1	15.8935	0.000941082
Orientation 1	16.2539	0.000960236
Orientation 1	16.6143	0.000979695
Orientation 1	16.9746	0.000999464
Orientation 1	17.335	0.00101954
Orientation 1	17.6953	0.00103994
Orientation 1	18.0557	0.00106065
Orientation 1	18.4161	0.00108168
Orientation 1	18.7764	0.00110304
Orientation 1	19.1368	0.00112472
Orientation 1	19.4971	0.00114673
Orientation 1	19.8575	0.00116907
Orientation 1	20.2179	0.00119174
Orientation 1	20.5782	0.00121475
Orientation 1	20.9386	0.0012381
Orientation 1	21.2989	0.00126178
Orientation 1	21.6593	0.00128582
Orientation 1	22.0197	0.00131019
Orientation 1	22.38	0.00133492
Orientation 1	22.7404	0.00136
Orientation 1	23.1007	0.00138542
Orientation 1	23.4611	0.00141121
Orientation 1	23.8215	0.00143735
Orientation 1	24.1818	0.00146385
Orientation 1	24.5422	0.00149071
Orientation 1	24.9025	0.00151794
Orientation 1	25.2629	0.00154552
Orientation 1	25.6233	0.00157348
Orientation 1	25.9836	0.00160181
Orientation 1	26.344	0.0016305
Orientation 1	26.7043	0.00165957
Orientation 1	27.0647	0.00168901
Orientation 1	27.4251	0.00171883
Orientation 1	27.7854	0.00174903
Orientation 1	28.1458	0.0017796
Orientation 1	28.5061	0.00181055
Orientation 1	28.8665	0.00184189
Orientation 1	29.2269	0.0018736
Orientation 1	29.5872	0.0019057
Orientation 1	29.9476	0.00193819
Orientation 1	30.3079	0.00197106
Orientation 1	30.6683	0.00200431
Orientation 1	31.0287	0.00203796
Orientation 1	31.389	0.00207199
Orientation 1	31.7494	0.0021064
Orientation 1	32.1097	0.00214121
Orientation 1	32.4701	0.00217641
Orientation 1	32.8305	0.002212
Orientation 1	33.1908	0.00224797
Orientation 1	33.5512	0.00228434
Orientation 1	33.9115	0.00232109
Orientation 1	34.2719	0.00235824
Orientation 1	34.6323	0.00239578
Orientation 1	34.9926	0.0024337
Orientation 1	35.353	0.00247202
Orientation 1	35.7134	0.00251072
Orientation 1	36.0737	0.00254981
Orientation 1	36.4341	0.00258929
Orientation 1	36.7944	0.00262916
Orientation 1	37.1548	0.00266941
Orientation 1	37.5152	0.00271004
Orientation 1	37.8755	0.00275106
Orientation 1	38.2359	0.00279247
Orientation 1	38.5962	0.00283425
Orientation 1	38.9566	0.00287641
Orientation 1	39.317	0.00291895
Orientation 1	39.6773	0.00296187
Orientation 1	40.0377	0.00300516
Orientation 1	40.398	0.00304882
Orientation 1	40.7584	0.00309286
Orientation 1	41.1188	0.00313726
Orientation 1	41.4791	0.00318203
Orientation 1	41.8395	0.00322716
Orientation 1	42.1998	0.00327265
Orientation 1	42.5602	0.00331849
Orientation 1	42.9206	0.0033647
Orientation 1	43.2809	0.00341125
Orientation 1	43.6413	0.00345816
Orientation 1	44.0016	0.00350541
Orientation 1	44.362	0.003553
Orientation 1	44.7224	0.00360093
Orientation 1	45.0827	0.00364919
Orientation 1	45.4431	0.00369779
Orientation 1	45.8034	0.00374671
Orientation 1	46.1638	0.00379596
Orientation 1	46.5242	0.00384552
Orientation 1	46.8845	0.0038954
Orientation 1	47.2449	0.00394559
Orientation 1	47.6052	0.00399608
Orientation 1	47.9656	0.00404688
Orientation 1	48.326	0.00409797
Orientation 1	48.6863	0.00414935
Orientation 1	49.0467	0.00420102
Orientation 1	49.407	0.00425296
Orientation 1	49.7674	0.00430518
Orientation 1	50.1278	0.00435767
Orientation 1	50.4881	0.00441043
Orientation 1	50.8485	0.00446344
Orientation 1	51.2088	0.0045167
Orientation 1	51.5692	0.00457021
Orientation 1	51.9296	0.00462395
Orientation 1	52.2899	0.00467793
Orientation 1	52.6503	0.00473213
Orientation 1	53.0106	0.00478656
Orientation 1	53.371	0.00484119
Orientation 1	53.7314	0.00489603
Orientation 1	54.0917	0.00495107
Orientation 1	54.4521	0.0050063
Orientation 1	54.8125	0.00506172
Orientation 1	55.1728	0.00511731
Orientation 1	55.5332	0.00517307
Orientation 1	55.8935	0.00522899
Orientation 1	56.2539	0.00528506
Orientation 1	56.6143	0.00534128
Orientation 1	56.9746	0.00539763
Orientation 1	57.335	0.00545412
Orientation 1	57.6953	0.00551072
Orientation 1	58.0557	0.00556743
Orientation 1	58.4161	0.00562425
Orientation 1	58.7764	0.00568117
Orientation 1	59.1368	0.00573817
Orientation 1	59.4971	0.00579524
Orientation 1	59.8575	0.00585239
Orientation 1	60.2179	0.00590959
Orientation 1	60.5782	0.00596684
Orientation 1	60.9386	0.00602413
Orientation 1	61.2989	0.00608145
Orientation 1	61.6593	0.0061388
Orientation 1	62.0197	0.00619615
Orientation 1	62.38	0.00625351
Orientation 1	62.7404	0.00631086
Orientation 1	63.1007	0.00636819
Orientation 1	63.4611	0.00642549
Orientation 1	63.8215	0.00648275
Orientation 1	64.1818	0.00653997
Orientation 1	64.5422	0.00659713
Orientation 1	64.9025	0.00665421
Orientation 1	65.2629	0.00671122
Orientation 1	65.6233	0.00676814
Orientation 1	65.9836	0.00682496
Orientation 1	66.344	0.00688167
Orientation 1	66.7043	0.00693826
Orientation 1	67.0647	0.00699471
Orientation 1	67.4251	0.00705102
Orientation 1	67.7854	0.00710718
Orientation 1	68.1458	0.00716317
Orientation 1	68.5061	0.00721899
Orientation 1	68.8665	0.00727462
Orientation 1	69.2269	0.00733005
Orientation 1	69.5872	0.00738528
Orientation 1	69.9476	0.00744028
Orientation 1	70.3079	0.00749506
Orientation 1	70.6683	0.00754959
Orientation 1	71.0287	0.00760387
Orientation 1	71.389	0.00765789
Orientation 1	71.7494	0.00771163
Orientation 1	72.1097	0.00776508
Orientation 1	72.4701	0.00781824
Orientation 1	72.8305	0.00787109
Orientation 1	73.1908	0.00792362
Orientation 1	73.5512	0.00797582
Orientation 1	73.9115	0.00802768
Orientation 1	74.2719	0.00807918
Orientation 1	74.6323	0.00813032
Orientation 1	74.9926	0.00818109
Orientation 1	75.353	0.00823146
Orientation 1	75.7134	0.00828145
Orientation 1	76.0737	0.00833102
Orientation 1	76.4341	0.00838017
Orientation 1	76.7944	0.0084289
Orientation 1	77.1548	0.00847718
Orientation 1	77.5152	0.00852501
Orientation 1	77.8755	0.00857238
Orientation 1	78.2359	0.00861928
Orientation 1	78.5962	0.00866569
Orientation 1	78.9566	0.00871161
Orientation 1	79.317	0.00875702
Orientation 1	79.6773	0.00880192
Orientation 1	80.0377	0.00884629
Orientation 1	80.398	0.00889013
Orientation 1	80.7584	0.00893342
Orientation 1	81.1188	0.00897615
Orientation 1	81.4791	0.00901832
Orientation 1	81.8395	0.00905992
Orientation 1	82.1998	0.00910093
Orientation 1	82.5602	0.00914134
Orientation 1	82.9206	0.00918115
Orientation 1	83.2809	0.00922034
Orientation 1	83.6413	0.00925891
Orientation 1	84.0016	0.00929684
Orientation 1	84.362	0.00933414
Orientation 1	84.7224	0.00937078
Orientation 1	85.0827	0.00940677
Orientation 1	85.4431	0.00944208
Orientation 1	85.8034	0.00947672
Orientation 1	86.1638	0.00951068
Orientation 1	86.5242	0.00954394
Orientation 1	86.8845	0.00957649
Orientation 1	87.2449	0.00960834
Orientation 1	87.6052	0.00963947
Orientation 1	87.9656	0.00966988
Orientation 1	88.326	0.00969955
Orientation 1	88.6863	0.00972849
Orientation 1	89.0467	0.00975667
Orientation 1	89.407	0.0097841
Orientation 1	89.7674	0.00981077
Orientation 1	90.1278	0.00983668
Orientation 1	90.4881	0.00986181
Orientation 1	90.8485	0.00988616
Orientation 1	91.2088	0.00990972
Orientation 1	91.5692	0.00993249
Orientation 1	91.9296	0.00995446
Orientation 1	92.2899	0.00997563
Orientation 1	92.6503	0.00999599
Orientation 1	93.0106	0.0100155
Orientation 1	93.371	0.0100343
Orientation 1	93.7314	0.0100522
Orientation 1	94.0917	0.0100692
Orientation 1	94.4521	0.0100855
Orientation 1	94.8125	0.0101009
Orientation 1	95.1728	0.0101155
Orientation 1	95.5332	0.0101292
Orientation 1	95.8935	0.010142
Orientation 1	96.2539	0.0101541
Orientation 1	96.6143	0.0101652
Orientation 1	96.9746	0.0101755
Orientation 1	97.335	0.010185
Orientation 1	97.6953	0.0101936
Orientation 1	98.0557	0.0102013
Orientation 1	98.4161	0.0102082
Orientation 1	98.7764	0.0102142
Orientation 1	99.1368	0.0102193
Orientation 1	99.4971	0.0102235
Orientation 1	99.8575	0.0102269
Orientation 1	100.218	0.0102294
Orientation 1	100.578	0.0102311
Orientation 1	100.939	0.0102318
Orientation 1	101.299	0.0102317
Orientation 1	101.659	0.0102307
Orientation 1	102.02	0.0102288
Orientation 1	102.38	0.0102261
Orientation 1	102.74	0.0102225
Orientation 1	103.101	0.010218
Orientation 1	103.461	0.0102127
Orientation 1	103.821	0.0102064
Orientation 1	104.182	0.0101994
Orientation 1	104.542	0.0101914
Orientation 1	104.903	0.0101826
Orientation 1	105.263	0.0101729
Orientation 1	105.623	0.0101624
Orientation 1	105.984	0.010151
Orientation 1	106.344	0.0101387
Orientation 1	106.704	0.0101256
Orientation 1	107.065	0.0101117
Orientation 1	107.425	0.0100969
Orientation 1	107.785	0.0100813
Orientation 1	108.146	0.0100648
Orientation 1	108.506	0.0100475
Orientation 1	108.867	0.0100294
Orientation 1	109.227	0.0100105
Orientation 1	109.587	0.00999071
Orientation 1	109.948	0.00997014
Orientation 1	110.308	0.00994875
Orientation 1	110.668	0.00992657
Orientation 1	111.029	0.00990359
Orientation 1	111.389	0.00987982
Orientation 1	111.749	0.00985527
Orientation 1	112.11	0.00982993
Orientation 1	112.47	0.00980383
Orientation 1	112.83	0.00977696
Orientation 1	113.191	0.00974933
Orientation 1	113.551	0.00972094
Orientation 1	113.912	0.00969181
Orientation 1	114.272	0.00966195
Orientation 1	114.632	0.00963135
Orientation 1	114.993	0.00960003
Orientation 1	115.353	0.00956799
Orientation 1	115.713	0.00953525
Orientation 1	116.074	0.00950181
Orientation 1	116.434	0.00946767
Orientation 1	116.794	0.00943285
Orientation 1	117.155	0.00939736
Orientation 1	117.515	0.0093612
Orientation 1	117.876	0.00932439
Orientation 1	118.236	0.00928692
Orientation 1	118.596	0.00924882
Orientation 1	118.957	0.00921008
Orientation 1	119.317	0.00917073
Orientation 1	119.677	0.00913076
Orientation 1	120.038	0.00909019
Orientation 1	120.398	0.00904903
Orientation 1	120.758	0.00900728
Orientation 1	121.119	0.00896496
Orientation 1	121.479	0.00892208
Orientation 1	121.839	0.00887864
Orientation 1	122.2	0.00883466
Orientation 1	122.56	0.00879015
Orientation 1	122.921	0.00874512
Orientation 1	123.281	0.00869957
Orientation 1	123.641	0.00865352
Orientation 1	124.002	0.00860698
Orientation 1	124.362	0.00855996
Orientation 1	124.722	0.00851247
Orientation 1	125.083	0.00846452
Orientation 1	125.443	0.00841612
Orientation 1	125.803	0.00836728
Orientation 1	126.164	0.00831801
Orientation 1	126.524	0.00826833
Orientation 1	126.885	0.00821824
Orientation 1	127.245	0.00816776
Orientation 1	127.605	0.0081169
Orientation 1	127.966	0.00806566
Orientation 1	128.326	0.00801406
Orientation 1	128.686	0.00796211
Orientation 1	129.047	0.00790983
Orientation 1	129.407	0.00785721
Orientation 1	129.767	0.00780428
Orientation 1	130.128	0.00775104
Orientation 1	130.488	0.00769751
Orientation 1	130.848	0.0076437
Orientation 1	131.209	0.00758961
Orientation 1	131.569	0.00753526
Orientation 1	131.93	0.00748066
Orientation 1	132.29	0.00742583
Orientation 1	132.65	0.00737076
Orientation 1	133.011	0.00731548
Orientation 1	133.371	0.00726
Orientation 1	133.731	0.00720431
Orientation 1	134.092	0.00714845
Orientation 1	134.452	0.00709241
Orientation 1	134.812	0.00703621
Orientation 1	135.173	0.00697986
Orientation 1	135.533	0.00692337
Orientation 1	135.894	0.00686675
Orientation 1	136.254	0.00681002
Orientation 1	136.614	0.00675317
Orientation 1	136.975	0.00669623
Orientation 1	137.335	0.0066392
Orientation 1	137.695	0.00658209
Orientation 1	138.056	0.00652492
Orientation 1	138.416	0.00646769
Orientation 1	138.776	0.00641041
Orientation 1	139.137	0.0063531
Orientation 1	139.497	0.00629576
Orientation 1	139.857	0.00623841
Orientation 1	140.218	0.00618106
Orientation 1	140.578	0.0061237
Orientation 1	140.939	0.00606636
Orientation 1	141.299	0.00600905
Orientation 1	141.659	0.00595177
Orientation 1	142.02	0.00589453
Orientation 1	142.38	0.00583734
Orientation 1	142.74	0.00578021
Orientation 1	143.101	0.00572316
Orientation 1	143.461	0.00566618
Orientation 1	143.821	0.00560929
Orientation 1	144.182	0.0055525
Orientation 1	144.542	0.00549581
Orientation 1	144.903	0.00543924
Orientation 1	145.263	0.00538279
Orientation 1	145.623	0.00532647
Orientation 1	145.984	0.00527029
Orientation 1	146.344	0.00521425
Orientation 1	146.704	0.00515838
Orientation 1	147.065	0.00510266
Orientation 1	147.425	0.00504712
Orientation 1	147.785	0.00499175
Orientation 1	148.146	0.00493657
Orientation 1	148.506	0.00488158
Orientation 1	148.867	0.00482679
Orientation 1	149.227	0.00477221
Orientation 1	149.587	0.00471785
Orientation 1	149.948	0.0046637
Orientation 1	150.308	0.00460978
Orientation 1	150.668	0.0045561
Orientation 1	151.029	0.00450266
Orientation 1	151.389	0.00444946
Orientation 1	151.749	0.00439652
Orientation 1	152.11	0.00434383
Orientation 1	152.47	0.00429141
Orientation 1	152.83	0.00423926
Orientation 1	153.191	0.00418739
Orientation 1	153.551	0.0041358
Orientation 1	153.912	0.00408449
Orientation 1	154.272	0.00403348
Orientation 1	154.632	0.00398277
Orientation 1	154.993	0.00393235
Orientation 1	155.353	0.00388224
Orientation 1	155.713	0.00383245
Orientation 1	156.074	0.00378296
Orientation 1	156.434	0.0037338
Orientation 1	156.794	0.00368497
Orientation 1	157.155	0.00363646
Orientation 1	157.515	0.00358828
Orientation 1	157.876	0.00354044
Orientation 1	158.236	0.00349294
Orientation 1	158.596	0.00344578
Orientation 1	158.957	0.00339897
Orientation 1	159.317	0.0033525
Orientation 1	159.677	0.00330639
Orientation 1	160.038	0.00326064
Orientation 1	160.398	0.00321524
Orientation 1	160.758	0.00317021
Orientation 1	161.119	0.00312554
Orientation 1	161.479	0.00308123
Orientation 1	161.839	0.0030373
Orientation 1	162.2	0.00299373
Orientation 1	162.56	0.00295054
Orientation 1	162.921	0.00290772
Orientation 1	163.281	0.00286528
Orientation 1	163.641	0.00282322
Orientation 1	164.002	0.00278153
Orientation 1	164.362	0.00274023
Orientation 1	164.722	0.00269931
Orientation 1	165.083	0.00265878
Orientation 1	165.443	0.00261863
Orientation 1	165.803	0.00257886
Orientation 1	166.164	0.00253949
Orientation 1	166.524	0.0025005
Orientation 1	166.885	0.00246189
Orientation 1	167.245	0.00242368
Orientation 1	167.605	0.00238586
Orientation 1	167.966	0.00234843
Orientation 1	168.326	0.00231138
Orientation 1	168.686	0.00227473
Orientation 1	169.047	0.00223846
Orientation 1	169.407	0.00220259
Orientation 1	169.767	0.00216711
Orientation 1	170.128	0.00213201
Orientation 1	170.488	0.00209731
Orientation 1	170.848	0.00206299
Orientation 1	171.209	0.00202906
Orientation 1	171.569	0.00199552
Orientation 1	171.93	0.00196237
Orientation 1	172.29	0.0019296
Orientation 1	172.65	0.00189722
Orientation 1	173.011	0.00186522
Orientation 1	173.371	0.0018336
Orientation 1	173.731	0.00180237
Orientation 1	174.092	0.00177152
Orientation 1	174.452	0.00174104
Orientation 1	174.812	0.00171095
Orientation 1	175.173	0.00168123
Orientation 1	175.533	0.00165188
Orientation 1	175.894	0.00162291
Orientation 1	176.254	0.00159432
Orientation 1	176.614	0.00156609
Orientation 1	176.975	0.00153823
Orientation 1	177.335	0.00151073
Orientation 1	177.695	0.00148361
Orientation 1	178.056	0.00145684
Orientation 1	178.416	0.00143043
Orientation 1	178.776	0.00140439
Orientation 1	179.137	0.0013787
Orientation 1	179.497	0.00135336
Orientation 1	179.857	0.00132838
Orientation 1	180.218	0.00130374
Orientation 1	180.578	0.00127946
Orientation 1	180.939	0.00125552
Orientation 1	181.299	0.00123192
Orientation 1	181.659	0.00120866
Orientation 1	182.02	0.00118574
Orientation 1	182.38	0.00116316
Orientation 1	182.74	0.0011409
Orientation 1	183.101	0.00111898
Orientation 1	183.461	0.00109739
Orientation 1	183.821	0.00107612
Orientation 1	184.182	0.00105517
Orientation 1	184.542	0.00103454
Orientation 1	184.903	0.00101423
Orientation 1	185.263	0.00099423
Orientation 1	185.623	0.000974544
Orientation 1	185.984	0.000955165
Orientation 1	186.344	0.000936092
Orientation 1	186.704	0.000917321
Orientation 1	187.065	0.00089885
Orientation 1	187.425	0.000880676
Orientation 1	187.785	0.000862795
Orientation 1	188.146	0.000845205
Orientation 1	188.506	0.000827903
Orientation 1	188.867	0.000810886
Orientation 1	189.227	0.000794151
Orientation 1	189.587	0.000777695
Orientation 1	189.948	0.000761515
Orientation 1	190.308	0.000745608
Orientation 1	190.668	0.00072997
Orientation 1	191.029	0.0007146
Orientation 1	191.389	0.000699494
Orientation 1	191.749	0.000684648
Orientation 1	192.11	0.00067006
Orientation 1	192.47	0.000655727
Orientation 1	192.83	0.000641646
Orientation 1	193.191	0.000627813
Orientation 1	193.551	0.000614227
Orientation 1	193.912	0.000600883
Orientation 1	194.272	0.000587778
Orientation 1	194.632	0.000574911
Orientation 1	194.993	0.000562277
Orientation 1	195.353	0.000549873
Orientation 1	195.713	0.000537698
Orientation 1	196.074	0.000525747
Orientation 1	196.434	0.000514017
Orientation 1	196.794	0.000502507
Orientation 1	197.155	0.000491212
Orientation 1	197.515	0.00048013
Orientation 1	197.876	0.000469258
Orientation 1	198.236	0.000458593
Orientation 1	198.596	0.000448133
Orientation 1	198.957	0.000437873
Orientation 1	199.317	0.000427812
Orientation 1	199.677	0.000417946
Orientation 1	200.038	0.000408273
Orientation 1	200.398	0.000398789
Orientation 1	200.758	0.000389493
Orientation 1	201.119	0.000380381
Orientation 1	201.479	0.00037145
Orientation 1	201.839	0.000362698
Orientation 1	202.2	0.000354122
Orientation 1	202.56	0.00034572
Orientation 1	202.921	0.000337487
Orientation 1	203.281	0.000329423
Orientation 1	203.641	0.000321524
Orientation 1	204.002	0.000313787
Orientation 1	204.362	0.000306211
Orientation 1	204.722	0.000298792
Orientation 1	205.083	0.000291528
Orientation 1	205.443	0.000284416
Orientation 1	205.803	0.000277454
Orientation 1	206.164	0.000270639
Orientation 1	206.524	0.000263969
Orientation 1	206.885	0.000257441
Orientation 1	207.245	0.000251054
Orientation 1	207.605	0.000244803
Orientation 1	207.966	0.000238689
Orientation 1	208.326	0.000232707
Orientation 1	208.686	0.000226855
Orientation 1	209.047	0.000221132
Orientation 1	209.407	0.000215535
Orientation 1	209.767	0.000210061
Orientation 1	210.128	0.000204709
Orientation 1	210.488	0.000199477
Orientation 1	210.848	0.000194361
Orientation 1	211.209	0.000189361
Orientation 1	211.569	0.000184473
Orientation 1	211.93	0.000179696
Orientation 1	212.29	0.000175028
Orientation 1	212.65	0.000170467
Orientation 1	213.011	0.00016601
Orientation 1	213.371	0.000161656
Orientation 1	213.731	0.000157403
Orientation 1	214.092	0.000153249
Orientation 1	214.452	0.000149191
Orientation 1	214.812	0.000145229
Orientation 1	215.173	0.000141359
Orientation 1	215.533	0.000137581
Orientation 1	215.894	0.000133893
Orientation 1	216.254	0.000130292
Orientation 1	216.614	0.000126778
Orientation 1	216.975	0.000123347
Orientation 1	217.335	0.000119999
Orientation 1	217.695	0.000116732
Orientation 1	218.056	0.000113545
Orientation 1	218.416	0.000110435
Orientation 1	218.776	0.000107401
Orientation 1	219.137	0.000104441
Orientation 1	219.497	0.000101554
Orientation 1	219.857	9.87387e-05
Orientation 1	220.218	9.59932e-05
Orientation 1	220.578	9.3316e-05
Orientation 1	220.939	9.07057e-05
Orientation 1	221.299	8.8161e-05
Orientation 1	221.659	8.56803e-05
Orientation 1	222.02	8.32622e-05
Orientation 1	222.38	8.09056e-05
Orientation 1	222.74	7.86089e-05
Orientation 1	223.101	7.63708e-05
Orientation 1	223.461	7.41902e-05
Orientation 1	223.821	7.20657e-05
Orientation 1	224.182	6.9996e-05
Orientation 1	224.542	6.798e-05
Orientation 1	224.903	6.60163e-05
Orientation 1	225.263	6.4104e-05
Orientation 1	225.623	6.22417e-05
Orientation 1	225.984	6.04283e-05
Orientation 1	226.344	5.86628e-05
Orientation 1	226.704	5.6944e-05
Orientation 1	227.065	5.52708e-05
Orientation 1	227.425	5.36422e-05
Orientation 1	227.785	5.20572e-05
Orientation 1	228.146	5.05146e-05
Orientation 1	228.506	4.90136e-05
Orientation 1	228.867	4.75532e-05
Orientation 1	229.227	4.61323e-05
Orientation 1	229.587	4.475e-05
Orientation 1	229.948	4.34054e-05
Orientation 1	230.308	4.20977e-05
Orientation 1	230.668	4.08259e-05
Orientation 1	231.029	3.95891e-05
Orientation 1	231.389	3.83865e-05
Orientation 1	231.749	3.72172e-05
Orientation 1	232.11	3.60805e-05
Orientation 1	232.47	3.49755e-05
Orientation 1	232.83	3.39015e-05
Orientation 1	233.191	3.28576e-05
Orientation 1	233.551	3.18431e-05
Orientation 1	233.912	3.08574e-05
Orientation 1	234.272	2.98996e-05
Orientation 1	234.632	2.8969e-05
Orientation 1	234.993	2.8065e-05
Orientation 1	235.353	2.7187e-05
Orientation 1	235.713	2.63341e-05
Orientation 1	236.074	2.55058e-05
Orientation 1	236.434	2.47014e-05
Orientation 1	236.794	2.39204e-05
Orientation 1	237.155	2.31621e-05
Orientation 1	237.515	2.24259e-05
Orientation 1	237.876	2.17113e-05
Orientation 1	238.236	2.10176e-05
Orientation 1	238.596	2.03443e-05
Orientation 1	238.957	1.9691e-05
Orientation 1	239.317	1.9057e-05
Orientation 1	239.677	1.84418e-05
Orientation 1	240.038	1.7845e-05
Orientation 1	240.398	1.7266e-05
Orientation 1	240.758	1.67044e-05
Orientation 1	241.119	1.61596e-05
Orientation 1	241.479	1.56313e-05
Orientation 1	241.839	1.5119e-05
Orientation 1	242.2	1.46222e-05
Orientation 1	242.56	1.41405e-05
Orientation 1	242.921	1.36735e-05
Orientation 1	243.281	1.32208e-05
Orientation 1	243.641	1.27821e-05
Orientation 1	244.002	1.23568e-05
Orientation 1	244.362	1.19446e-05
Orientation 1	244.722	1.15452e-05
Orientation 1	245.083	1.11582e-05
Orientation 1	245.443	1.07833e-05
Orientation 1	245.803	1.04201e-05
Orientation 1	246.164	1.00682e-05
Orientation 1	246.524	9.7274e-06
Orientation 1	246.885	9.39733e-06
Orientation 1	247.245	9.07768e-06
Orientation 1	247.605	8.76816e-06
Orientation 1	247.966	8.46847e-06
Orientation 1	248.326	8.17832e-06
Orientation 1	248.686	7.89744e-06
Orientation 1	249.047	7.62555e-06
Orientation 1	249.407	7.36239e-06
Orientation 1	249.767	7.10771e-06
Orientation 1	250.128	6.86126e-06
Orientation 1	250.488	6.62278e-06
Orientation 1	250.848	6.39204e-06
Orientation 1	251.209	6.16882e-06
Orientation 1	251.569	5.95289e-06
Orientation 1	251.93	5.74402e-06
Orientation 1	252.29	5.54201e-06
Orientation 1	252.65	5.34664e-06
Orientation 1	253.011	5.15772e-06
Orientation 1	253.371	4.97505e-06
Orientation 1	253.731	4.79844e-06
Orientation 1	254.092	4.62771e-06
Orientation 1	254.452	4.46267e-06
Orientation 1	254.812	4.30315e-06
Orientation 1	255.173	4.14897e-06
Orientation 1	255.533	3.99998e-06
Orientation 1	255.894	3.85601e-06
Orientation 1	256.254	3.7169e-06
Orientation 1	256.614	3.58251e-06
Orientation 1	256.975	3.45268e-06
Orientation 1	257.335	3.32727e-06
Orientation 1	257.695	3.20614e-06
Orientation 1	258.056	3.08916e-06
Orientation 1	258.416	2.97619e-06
Orientation 1	258.776	2.86711e-06
Orientation 1	259.137	2.76179e-06
Orientation 1	259.497	2.66011e-06
Orientation 1	259.857	2.56195e-06
Orientation 1	260.218	2.46721e-06
Orientation 1	260.578	2.37577e-06
Orientation 1	260.939	2.28752e-06
Orientation 1	261.299	2.20236e-06
Orientation 1	261.659	2.12019e-06
Orientation 1	262.02	2.04091e-06
Orientation 1	262.38	1.96443e-06
Orientation 1	262.74	1.89066e-06
Orientation 1	263.101	1.81949e-06
Orientation 1	263.461	1.75086e-06
Orientation 1	263.821	1.68467e-06
Orientation 1	264.182	1.62085e-06
Orientation 1	264.542	1.55931e-06
Orientation 1	264.903	1.49998e-06
Orientation 1	265.263	1.44278e-06
Orientation 1	265.623	1.38765e-06
Orientation 1	265.984	1.33451e-06
Orientation 1	266.344	1.28329e-06
Orientation 1	266.704	1.23394e-06
Orientation 1	267.065	1.18638e-06
Orientation 1	267.425	1.14055e-06
Orientation 1	267.785	1.09641e-06
Orientation 1	268.146	1.05388e-06
Orientation 1	268.506	1.01291e-06
Orientation 1	268.867	9.73457e-07
Orientation 1	269.227	9.35458e-07
Orientation 1	269.587	8.98865e-07
Orientation 1	269.948	8.63631e-07
Orientation 1	270.308	8.29706e-07
Orientation 1	270.668	7.97046e-07
Orientation 1	271.029	7.65606e-07
Orientation 2	-88.9713	1.40666e-10
Orientation 2	-88.611	1.51394e-10
Orientation 2	-88.2506	1.62916e-10
Orientation 2	-87.8903	1.7529e-10
Orientation 2	-87.5299	1.88576e-10
Orientation 2	-87.1695	2.02838e-10
Orientation 2	-86.8092	2.18147e-10
Orientation 2	-86.4488	2.34578e-10
Orientation 2	-86.0885	2.52208e-10
Orientation 2	-85.7281	2.71124e-10
Orientation 2	-85.3677	2.91415e-10
Orientation 2	-85.0074	3.13179e-10
Orientation 2	-84.647	3.36519e-10
Orientation 2	-84.2866	3.61545e-10
Orientation 2	-83.9263	3.88374e-10
Orientation 2	-83.5659	4.17134e-10
Orientation 2	-83.2056	4.47957e-10
Orientation 2	-82.8452	4.80987e-10
Orientation 2	-82.4848	5.16376e-10
Orientation 2	-82.1245	5.54287e-10
Orientation 2	-81.7641	5.94894e-10
Orientation 2	-81.4038	6.38382e-10
Orientation 2	-81.0434	6.84947e-10
Orientation 2	-80.683	7.34802e-10
Orientation 2	-80.3227	7.88169e-10
Orientation 2	-79.9623	8.45287e-10
Orientation 2	-79.602	9.06411e-10
Orientation 2	-79.2416	9.71812e-10
Orientation 2	-78.8812	1.04178e-09
Orientation 2	-78.5209	1.11662e-09
Orientation 2	-78.1605	1.19666e-09
Orientation 2	-77.8002	1.28225e-09
Orientation 2	-77.4398	1.37375e-09
Orientation 2	-77.0794	1.47157e-09
Orientation 2	-76.7191	1.57613e-09
Orientation 2	-76.3587	1.68786e-09
Orientation 2	-75.9984	1.80725e-09
Orientation 2	-75.638	1.9348e-09
Orientation 2	-75.2776	2.07104e-09
Orientation 2	-74.9173	2.21655e-09
Orientation 2	-74.5569	2.37194e-09
Orientation 2	-74.1966	2.53784e-09
Orientation 2	-73.8362	2.71495e-09
Orientation 2	-73.4758	2.904e-09
Orientation 2	-73.1155	3.10574e-09
Orientation 2	-72.7551	3.32102e-09
Orientation 2	-72.3948	3.55069e-09
Orientation 2	-72.0344	3.79569e-09
Orientation 2	-71.674	4.057e-09
Orientation 2	-71.3137	4.33565e-09
Orientation 2	-70.9533	4.63276e-09
Orientation 2	-70.593	4.94951e-09
Orientation 2	-70.2326	5.28713e-09
Orientation 2	-69.8722	5.64695e-09
Orientation 2	-69.5119	6.03037e-09
Orientation 2	-69.1515	6.43887e-09
Orientation 2	-68.7912	6.87404e-09
Orientation 2	-68.4308	7.33753e-09
Orientation 2	-68.0704	7.83112e-09
Orientation 2	-67.7101	8.35668e-09
Orientation 2	-67.3497	8.91621e-09
Orientation 2	-66.9894	9.51179e-09
Orientation 2	-66.629	1.01457e-08
Orientation 2	-66.2686	1.08202e-08
Orientation 2	-65.9083	1.15379e-08
Orientation 2	-65.5479	1.23013e-08
Orientation 2	-65.1875	1.31133e-08
Orientation 2	-64.8272	1.39769e-08
Orientation 2	-64.4668	1.48952e-08
Orientation 2	-64.1065	1.58715e-08
Orientation 2	-63.7461	1.69092e-08
Orientation 2	-63.3857	1.80122e-08
Orientation 2	-63.0254	1.91842e-08
Orientation 2	-62.665	2.04295e-08
Orientation 2	-62.3047	2.17525e-08
Orientation 2	-61.9443	2.31577e-08
Orientation 2	-61.5839	2.46501e-08
Orientation 2	-61.2236	2.62348e-08
Orientation 2	-60.8632	2.79172e-08
Orientation 2	-60.5029	2.97032e-08
Orientation 2	-60.1425	3.15987e-08
Orientation 2	-59.7821	3.36103e-08
Orientation 2	-59.4218	3.57446e-08
Orientation 2	-59.0614	3.80089e-08
Orientation 2	-58.7011	4.04107e-08
Orientation 2	-58.3407	4.2958e-08
Orientation 2	-57.9803	4.5659e-08
Orientation 2	-57.62	4.85228e-08
Orientation 2	-57.2596	5.15585e-08
Orientation 2	-56.8993	5.47762e-08
Orientation 2	-56.5389	5.8186e-08
Orientation 2	-56.1785	6.1799e-08
Orientation 2	-55.8182	6.56268e-08
Orientation 2	-55.4578	6.96813e-08
Orientation 2	-55.0975	7.39754e-08
Orientation 2	-54.7371	7.85226e-08
Orientation 2	-54.3767	8.3337e-08
Orientation 2	-54.0164	8.84336e-08
Orientation 2	-53.656	9.3828e-08
Orientation 2	-53.2957	9.95368e-08
Orientation 2	-52.9353	1.05577e-07
Orientation 2	-52.5749	1.11968e-07
Orientation 2	-52.2146	1.18728e-07
Orientation 2	-51.8542	1.25878e-07
Orientation 2	-51.4939	1.33438e-07
Orientation 2	-51.1335	1.41432e-07
Orientation 2	-50.7731	1.49883e-07
Orientation 2	-50.4128	1.58815e-07
Orientation 2	-50.0524	1.68255e-07
Orientation 2	-49.6921	1.78229e-07
Orientation 2	-49.3317	1.88767e-07
Orientation 2	-48.9713	1.99899e-07
Orientation 2	-48.611	2.11656e-07
Orientation 2	-48.2506	2.24071e-07
Orientation 2	-47.8903	2.3718e-07
Orientation 2	-47.5299	2.51019e-07
Orientation 2	-47.1695	2.65625e-07
Orientation 2	-46.8092	2.81041e-07
Orientation 2	-46.4488	2.97307e-07
Orientation 2	-46.0885	3.14469e-07
Orientation 2	-45.7281	3.32572e-07
Orientation 2	-45.3677	3.51665e-07
Orientation 2	-45.0074	3.718e-07
Orientation 2	-44.647	3.9303e-07
Orientation 2	-44.2866	4.15411e-07
Orientation 2	-43.9263	4.39002e-07
Orientation 2	-43.5659	4.63864e-07
Orientation 2	-43.2056	4.90062e-07
Orientation 2	-42.8452	5.17663e-07
Orientation 2	-42.4848	5.46738e-07
Orientation 2	-42.1245	5.77361e-07
Orientation 2	-41.7641	6.0961e-07
Orientation 2	-41.4038	6.43565e-07
Orientation 2	-41.0434	6.79311e-07
Orientation 2	-40.683	7.16937e-07
Orientation 2	-40.3227	7.56536e-07
Orientation 2	-39.9623	7.98205e-07
Orientation 2	-39.602	8.42044e-07
Orientation 2	-39.2416	8.8816e-07
Orientation 2	-38.8812	9.36665e-07
Orientation 2	-38.5209	9.87672e-07
Orientation 2	-38.1605	1.0413e-06
Orientation 2	-37.8002	1.09769e-06
Orientation 2	-37.4398	1.15695e-06
Orientation 2	-37.0794	1.21924e-06
Orientation 2	-36.7191	1.28468e-06
Orientation 2	-36.3587	1.35345e-06
Orientation 2	-35.9984	1.42568e-06
Orientation 2	-35.638	1.50155e-06
Orientation 2	-35.2776	1.58122e-06
Orientation 2	-34.9173	1.66487e-06
Orientation 2	-34.5569	1.75269e-06
Orientation 2	-34.1966	1.84488e-06
Orientation 2	-33.8362	1.94162e-06
Orientation 2	-33.4758	2.04314e-06
Orientation 2	-33.1155	2.14964e-06
Orientation 2	-32.7551	2.26137e-06
Orientation 2	-32.3948	2.37855e-06
Orientation 2	-32.0344	2.50144e-06
Orientation 2	-31.674	2.63029e-06
Orientation 2	-31.3137	2.76536e-06
Orientation 2	-30.9533	2.90695e-06
Orientation 2	-30.593	3.05534e-06
Orientation 2	-30.2326	3.21082e-06
Orientation 2	-29.8722	3.37373e-06
Orientation 2	-29.5119	3.54437e-06
Orientation 2	-29.1515	3.7231e-06
Orientation 2	-28.7912	3.91027e-06
Orientation 2	-28.4308	4.10623e-06
Orientation 2	-28.0704	4.31139e-06
Orientation 2	-27.7101	4.52613e-06
Orientation 2	-27.3497	4.75086e-06
Orientation 2	-26.9894	4.98602e-06
Orientation 2	-26.629	5.23205e-06
Orientation 2	-26.2686	5.48941e-06
Orientation 2	-25.9083	5.75858e-06
Orientation 2	-25.5479	6.04006e-06
Orientation 2	-25.1875	6.33436e-06
Orientation 2	-24.8272	6.64203e-06
Orientation 2	-24.4668	6.96362e-06
Orientation 2	-24.1065	7.29969e-06
Orientation 2	-23.7461	7.65087e-06
Orientation 2	-23.3857	8.01775e-06
Orientation 2	-23.0254	8.40099e-06
Orientation 2	-22.665	8.80126e-06
Orientation 2	-22.3047	9.21923e-06
Orientation 2	-21.9443	9.65563e-06
Orientation 2	-21.5839	1.01112e-05
Orientation 2	-21.2236	1.05867e-05
Orientation 2	-20.8632	1.10829e-05
Orientation 2	-20.5029	1.16007e-05
Orientation 2	-20.1425	1.21409e-05
Orientation 2	-19.7821	1.27044e-05
Orientation 2	-19.4218	1.32921e-05
Orientation 2	-19.0614	1.39049e-05
Orientation 2	-18.7011	1.45438e-05
Orientation 2	-18.3407	1.52098e-05
Orientation 2	-17.9803	1.5904e-05
Orientation 2	-17.62	1.66274e-05
Orientation 2	-17.2596	1.73812e-05
Orientation 2	-16.8993	1.81664e-05
Orientation 2	-16.5389	1.89844e-05
Orientation 2	-16.1785	1.98362e-05
Orientation 2	-15.8182	2.07232e-05
Orientation 2	-15.4578	2.16467e-05
Orientation 2	-15.0975	2.2608e-05
Orientation 2	-14.7371	2.36086e-05
Orientation 2	-14.3767	2.46497e-05
Orientation 2	-14.0164	2.5733e-05
Orientation 2	-13.656	2.686e-05
Orientation 2	-13.2957	2.80322e-05
Orientation 2	-12.9353	2.92512e-05
Orientation 2	-12.5749	3.05187e-05
Orientation 2	-12.2146	3.18365e-05
Orientation 2	-11.8542	3.32063e-05
Orientation 2	-11.4939	3.46299e-05
Orientation 2	-11.1335	3.61093e-05
Orientation 2	-10.7731	3.76462e-05
Orientation 2	-10.4128	3.92429e-05
Orientation 2	-10.0524	4.09012e-05
Orientation 2	-9.69205	4.26233e-05
Orientation 2	-9.33169	4.44114e-05
Orientation 2	-8.97133	4.62677e-05
Orientation 2	-8.61097	4.81944e-05
Orientation 2	-8.25061	5.0194e-05
Orientation 2	-7.89025	5.22689e-05
Orientation 2	-7.52989	5.44215e-05
Orientation 2	-7.16953	5.66545e-05
Orientation 2	-6.80917	5.89703e-05
Orientation 2	-6.44881	6.13718e-05
Orientation 2	-6.08845	6.38617e-05
Orientation 2	-5.72809	6.64428e-05
Orientation 2	-5.36773	6.91181e-05
Orientation 2	-5.00737	7.18905e-05
Orientation 2	-4.64701	7.4763e-05
Orientation 2	-4.28665	7.77389e-05
Orientation 2	-3.92629	8.08214e-05
Orientation 2	-3.56593	8.40137e-05
Orientation 2	-3.20557	8.73192e-05
Orientation 2	-2.84521	9.07414e-05
Orientation 2	-2.48485	9.42838e-05
Orientation 2	-2.12449	9.79501e-05
Orientation 2	-1.76413	0.000101744
Orientation 2	-1.40377	0.000105669
Orientation 2	-1.04341	0.00010973
Orientation 2	-0.683045	0.00011393
Orientation 2	-0.322685	0.000118273
Orientation 2	0.0376757	0.000122763
Orientation 2	0.398036	0.000127406
Orientation 2	0.758396	0.000132204
Orientation 2	1.11876	0.000137163
Orientation 2	1.47912	0.000142287
Orientation 2	1.83948	0.000147581
Orientation 2	2.19984	0.000153049
Orientation 2	2.5602	0.000158696
Orientation 2	2.92056	0.000164527
Orientation 2	3.28092	0.000170548
Orientation 2	3.64128	0.000176763
Orientation 2	4.00164	0.000183177
Orientation 2	4.362	0.000189796
Orientation 2	4.72236	0.000196626
Orientation 2	5.08272	0.000203671
Orientation 2	5.44308	0.000210937
Orientation 2	5.80344	0.000218431
Orientation 2	6.1638	0.000226157
Orientation 2	6.52416	0.000234122
Orientation 2	6.88452	0.000242332
Orientation 2	7.24488	0.000250793
Orientation 2	7.60524	0.000259511
Orientation 2	7.9656	0.000268493
Orientation 2	8.32596	0.000277745
Orientation 2	8.68632	0.000287273
Orientation 2	9.04668	0.000297084
Orientation 2	9.40705	0.000307185
Orientation 2	9.76741	0.000317583
Orientation 2	10.1278	0.000328284
Orientation 2	10.4881	0.000339296
Orientation 2	10.8485	0.000350626
Orientation 2	11.2088	0.000362281
Orientation 2	11.5692	0.000374268
Orientation 2	11.9296	0.000386594
Orientation 2	12.2899	0.000399268
Orientation 2	12.6503	0.000412296
Orientation 2	13.0106	0.000425687
Orientation 2	13.371	0.000439448
Orientation 2	13.7314	0.000453587
Orientation 2	14.0917	0.000468113
Orientation 2	14.4521	0.000483032
Orientation 2	14.8125	0.000498353
Orientation 2	15.1728	0.000514084
Orientation 2	15.5332	0.000530234
Orientation 2	15.8935	0.000546811
Orientation 2	16.2539	0.000563823
Orientation 2	16.6143	0.000581278
Orientation 2	16.9746	0.000599186
Orientation 2	17.335	0.000617554
Orientation 2	17.6953	0.000636392
Orientation 2	18.0557	0.000655708
Orientation 2	18.4161	0.00067551
Orientation 2	18.7764	0.000695808
Orientation 2	19.1368	0.00071661
Orientation 2	19.4971	0.000737926
Orientation 2	19.8575	0.000759764
Orientation 2	20.2179	0.000782133
Orientation 2	20.5782	0.000805041
Orientation 2	20.9386	0.000828499
Orientation 2	21.2989	0.000852515
Orientation 2	21.6593	0.000877098
Orientation 2	22.0197	0.000902256
Orientation 2	22.38	0.000928
Orientation 2	22.7404	0.000954337
Orientation 2	23.1007	0.000981278
Orientation 2	23.4611	0.00100883
Orientation 2	23.8215	0.001037
Orientation 2	24.1818	0.00106581
Orientation 2	24.5422	0.00109525
Orientation 2	24.9025	0.00112534
Orientation 2	25.2629	0.00115608
Orientation 2	25.6233	0.00118749
Orientation 2	25.9836	0.00121958
Orientation 2	26.344	0.00125234
Orientation 2	26.7043	0.0012858
Orientation 2	27.0647	0.00131996
Orientation 2	27.4251	0.00135482
Orientation 2	27.7854	0.00139041
Orientation 2	28.1458	0.00142671
Orientation 2	28.5061	0.00146375
Orientation 2	28.8665	0.00150153
Orientation 2	29.2269	0.00154005
Orientation 2	29.5872	0.00157933
Orientation 2	29.9476	0.00161938
Orientation 2	30.3079	0.0016602
Orientation 2	30.6683	0.00170179
Orientation 2	31.0287	0.00174417
Orientation 2	31.389	0.00178734
Orientation 2	31.7494	0.00183131
Orientation 2	32.1097	0.00187609
Orientation 2	32.4701	0.00192168
Orientation 2	32.8305	0.00196808
Orientation 2	33.1908	0.00201531
Orientation 2	33.5512	0.00206337
Orientation 2	33.9115	0.00211226
Orientation 2	34.2719	0.002162
Orientation 2	34.6323	0.00221257
Orientation 2	34.9926	0.002264
Orientation 2	35.353	0.00231629
Orientation 2	35.7134	0.00236943
Orientation 2	36.0737	0.00242343
Orientation 2	36.4341	0.0024783
Orientation 2	36.7944	0.00253404
Orientation 2	37.1548	0.00259065
Orientation 2	37.5152	0.00264813
Orientation 2	37.8755	0.00270649
Orientation 2	38.2359	0.00276573
Orientation 2	38.5962	0.00282585
Orientation 2	38.9566	0.00288686
Orientation 2	39.317	0.00294874
Orientation 2	39.6773	0.00301151
Orientation 2	40.0377	0.00307516
Orientation 2	40.398	0.00313969
Orientation 2	40.7584	0.00320511
Orientation 2	41.1188	0.0032714
Orientation 2	41.4791	0.00333858
Orientation 2	41.8395	0.00340663
Orientation 2	42.1998	0.00347556
Orientation 2	42.5602	0.00354537
Orientation 2	42.9206	0.00361604
Orientation 2	43.2809	0.00368757
Orientation 2	43.6413	0.00375997
Orientation 2	44.0016	0.00383322
Orientation 2	44.362	0.00390733
Orientation 2	44.7224	0.00398228
Orientation 2	45.0827	0.00405808
Orientation 2	45.4431	0.0041347
Orientation 2	45.8034	0.00421215
Orientation 2	46.1638	0.00429042
Orientation 2	46.5242	0.00436951
Orientation 2	46.8845	0.00444939
Orientation 2	47.2449	0.00453007
Orientation 2	47.6052	0.00461153
Orientation 2	47.9656	0.00469376
Orientation 2	48.326	0.00477676
Orientation 2	48.6863	0.00486051
Orientation 2	49.0467	0.00494499
Orientation 2	49.407	0.00503021
Orientation 2	49.7674	0.00511614
Orientation 2	50.1278	0.00520277
Orientation 2	50.4881	0.00529009
Orientation 2	50.8485	0.00537809
Orientation 2	51.2088	0.00546674
Orientation 2	51.5692	0.00555603
Orientation 2	51.9296	0.00564596
Orientation 2	52.2899	0.00573649
Orientation 2	52.6503	0.00582761
Orientation 2	53.0106	0.00591931
Orientation 2	53.371	0.00601157
Orientation 2	53.7314	0.00610437
Orientation 2	54.0917	0.00619768
Orientation 2	54.4521	0.0062915
Orientation 2	54.8125	0.0063858
Orientation 2	55.1728	0.00648055
Orientation 2	55.5332	0.00657574
Orientation 2	55.8935	0.00667135
Orientation 2	56.2539	0.00676735
Orientation 2	56.6143	0.00686372
Orientation 2	56.9746	0.00696044
Orientation 2	57.335	0.00705748
Orientation 2	57.6953	0.00715482
Orientation 2	58.0557	0.00725244
Orientation 2	58.4161	0.0073503
Orientation 2	58.7764	0.00744839
Orientation 2	59.1368	0.00754667
Orientation 2	59.4971	0.00764512
Orientation 2	59.8575	0.00774372
Orientation 2	60.2179	0.00784244
Orientation 2	60.5782	0.00794124
Orientation 2	60.9386	0.00804011
Orientation 2	61.2989	0.008139
Orientation 2	61.6593	0.0082379
Orientation 2	62.0197	0.00833677
Orientation 2	62.38	0.00843559
Orientation 2	62.7404	0.00853432
Orientation 2	63.1007	0.00863294
Orientation 2	63.4611	0.00873141
Orientation 2	63.8215	0.0088297
Orientation 2	64.1818	0.00892778
Orientation 2	64.5422	0.00902562
Orientation 2	64.9025	0.00912319
Orientation 2	65.2629	0.00922046
Orientation 2	65.6233	0.00931739
Orientation 2	65.9836	0.00941395
Orientation 2	66.344	0.00951012
Orientation 2	66.7043	0.00960585
Orientation 2	67.0647	0.00970111
Orientation 2	67.4251	0.00979588
Orientation 2	67.7854	0.00989012
Orientation 2	68.1458	0.00998379
Orientation 2	68.5061	0.0100769
Orientation 2	68.8665	0.0101693
Orientation 2	69.2269	0.0102611
Orientation 2	69.5872	0.0103522
Orientation 2	69.9476	0.0104425
Orientation 2	70.3079	0.0105321
Orientation 2	70.6683	0.0106209
Orientation 2	71.0287	0.0107089
Orientation 2	71.389	0.010796
Orientation 2	71.7494	0.0108822
Orientation 2	72.1097	0.0109675
Orientation 2	72.4701	0.0110518
Orientation 2	72.8305	0.0111352
Orientation 2	73.1908	0.0112175
Orientation 2	73.5512	0.0112987
Orientation 2	73.9115	0.0113789
Orientation 2	74.2719	0.0114579
Orientation 2	74.6323	0.0115358
Orientation 2	74.9926	0.0116125
Orientation 2	75.353	0.011688
Orientation 2	75.7134	0.0117623
Orientation 2	76.0737	0.0118353
Orientation 2	76.4341	0.011907
Orientation 2	76.7944	0.0119773
Orientation 2	77.1548	0.0120463
Orientation 2	77.5152	0.012114
Orientation 2	77.8755	0.0121802
Orientation 2	78.2359	0.0122449
Orientation 2	78.5962	0.0123082
Orientation 2	78.9566	0.01237
Orientation 2	79.317	0.0124303
Orientation 2	79.6773	0.012489
Orientation 2	80.0377	0.0125462
Orientation 2	80.398	0.0126017
Orientation 2	80.7584	0.0126557
Orientation 2	81.1188	0.012708
Orientation 2	81.4791	0.0127586
Orientation 2	81.8395	0.0128076
Orientation 2	82.1998	0.0128548
Orientation 2	82.5602	0.0129003
Orientation 2	82.9206	0.0129441
Orientation 2	83.2809	0.0129861
Orientation 2	83.6413	0.0130263
Orientation 2	84.0016	0.0130648
Orientation 2	84.362	0.0131014
Orientation 2	84.7224	0.0131362
Orientation 2	85.0827	0.0131691
Orientation 2	85.4431	0.0132002
Orientation 2	85.8034	0.0132294
Orientation 2	86.1638	0.0132567
Orientation 2	86.5242	0.0132821
Orientation 2	86.8845	0.0133056
Orientation 2	87.2449	0.0133272
Orientation 2	87.6052	0.0133468
Orientation 2	87.9656	0.0133645
Orientation 2	88.326	0.0133803
Orientation 2	88.6863	0.0133941
Orientation 2	89.0467	0.0134059
Orientation 2	89.407	0.0134158
Orientation 2	89.7674	0.0134237
Orientation 2	90.1278	0.0134296
Orientation 2	90.4881	0.0134336
Orientation 2	90.8485	0.0134356
Orientation 2	91.2088	0.0134356
Orientation 2	91.5692	0.0134336
Orientation 2	91.9296	0.0134296
Orientation 2	92.2899	0.0134237
Orientation 2	92.6503	0.0134158
Orientation 2	93.0106	0.0134059
Orientation 2	93.371	0.0133941
Orientation 2	93.7314	0.0133803
Orientation 2	94.0917	0.0133645
Orientation 2	94.4521	0.0133468
Orientation 2	94.8125	0.0133272
Orientation 2	95.1728	0.0133056
Orientation 2	95.5332	0.0132821
Orientation 2	95.8935	0.0132567
Orientation 2	96.2539	0.0132294
Orientation 2	96.6143	0.0132002
Orientation 2	96.9746	0.0131691
Orientation 2	97.335	0.0131362
Orientation 2	97.6953	0.0131014
Orientation 2	98.0557	0.0130648
Orientation 2	98.4161	0.0130263
Orientation 2	98.7764	0.0129861
Orientation 2	99.1368	0.0129441
Orientation 2	99.4971	0.0129003
Orientation 2	99.8575	0.0128548
Orientation 2	100.218	0.0128076
Orientation 2	100.578	0.0127586
Orientation 2	100.939	0.012708
Orientation 2	101.299	0.0126557
Orientation 2	101.659	0.0126017
Orientation 2	102.02	0.0125462
Orientation 2	102.38	0.012489
Orientation 2	102.74	0.0124303
Orientation 2	103.101	0.01237
Orientation 2	103.461	0.0123082
Orientation 2	103.821	0.0122449
Orientation 2	104.182	0.0121802
Orientation 2	104.542	0.012114
Orientation 2	104.903	0.0120463
Orientation 2	105.263	0.0119773
Orientation 2	105.623	0.011907
Orientation 2	105.984	0.0118353
Orientation 2	106.344	0.0117623
Orientation 2	106.704	0.011688
Orientation 2	107.065	0.0116125
Orientation 2	107.425	0.0115358
Orientation 2	107.785	0.0114579
Orientation 2	108.146	0.0113789
Orientation 2	108.506	0.0112987
Orientation 2	108.867	0.0112175
Orientation 2	109.227	0.0111352
Orientation 2	109.587	0.0110518
Orientation 2	109.948	0.0109675
Orientation 2	110.308	0.0108822
Orientation 2	110.668	0.010796
Orientation 2	111.029	0.0107089
Orientation 2	111.389	0.0106209
Orientation 2	111.749	0.0105321
Orientation 2	112.11	0.0104425
Orientation 2	112.47	0.0103522
Orientation 2	112.83	0.0102611
Orientation 2	113.191	0.0101693
Orientation 2	113.551	0.0100769
Orientation 2	113.912	0.00998379
Orientation 2	114.272	0.00989012
Orientation 2	114.632	0.00979588
Orientation 2	114.993	0.00970111
Orientation 2	115.353	0.00960585
Orientation 2	115.713	0.00951012
Orientation 2	116.074	0.00941395
Orientation 2	116.434	0.00931739
Orientation 2	116.794	0.00922046
Orientation 2	117.155	0.00912319
Orientation 2	117.515	0.00902562
Orientation 2	117.876	0.00892778
Orientation 2	118.236	0.0088297
Orientation 2	118.596	0.00873141
Orientation 2	118.957	0.00863294
Orientation 2	119.317	0.00853432
Orientation 2	119.677	0.00843559
Orientation 2	120.038	0.00833677
Orientation 2	120.398	0.0082379
Orientation 2	120.758	0.008139
Orientation 2	121.119	0.00804011
Orientation 2	121.479	0.00794124
Orientation 2	121.839	0.00784244
Orientation 2	122.2	0.00774372
Orientation 2	122.56	0.00764512
Orientation 2	122.921	0.00754667
Orientation 2	123.281	0.00744839
Orientation 2	123.641	0.0073503
Orientation 2	124.002	0.00725244
Orientation 2	124.362	0.00715482
Orientation 2	124.722	0.00705748
Orientation 2	125.083	0.00696044
Orientation 2	125.443	0.00686372
Orientation 2	125.803	0.00676735
Orientation 2	126.164	0.00667135
Orientation 2	126.524	0.00657574
Orientation 2	126.885	0.00648055
Orientation 2	127.245	0.0063858
Orientation 2	127.605	0.0062915
Orientation 2	127.966	0.00619768
Orientation 2	128.326	0.00610437
Orientation 2	128.686	0.00601157
Orientation 2	129.047	0.00591931
Orientation 2	129.407	0.00582761
Orientation 2	129.767	0.00573649
Orientation 2	130.128	0.00564596
Orientation 2	130.488	0.00555603
Orientation 2	130.848	0.00546674
Orientation 2	131.209	0.00537809
Orientation 2	131.569	0.00529009
Orientation 2	131.93	0.00520277
Orientation 2	132.29	0.00511614
Orientation 2	132.65	0.00503021
Orientation 2	133.011	0.00494499
Orientation 2	133.371	0.00486051
Orientation 2	133.731	0.00477676
Orientation 2	134.092	0.00469376
Orientation 2	134.452	0.00461153
Orientation 2	134.812	0.00453007
Orientation 2	135.173	0.00444939
Orientation 2	135.533	0.00436951
Orientation 2	135.894	0.00429042
Orientation 2	136.254	0.00421215
Orientation 2	136.614	0.0041347
Orientation 2	136.975	0.00405808
Orientation 2	137.335	0.00398228
Orientation 2	137.695	0.00390733
Orientation 2	138.056	0.00383322
Orientation 2	138.416	0.00375997
Orientation 2	138.776	0.00368757
Orientation 2	139.137	0.00361604
Orientation 2	139.497	0.00354537
Orientation 2	139.857	0.00347556
Orientation 2	140.218	0.00340663
Orientation 2	140.578	0.00333858
Orientation 2	140.939	0.0032714
Orientation 2	141.299	0.00320511
Orientation 2	141.659	0.00313969
Orientation 2	142.02	0.00307516
Orientation 2	142.38	0.00301151
Orientation 2	142.74	0.00294874
Orientation 2	143.101	0.00288686
Orientation 2	143.461	0.00282585
Orientation 2	143.821	0.00276573
Orientation 2	144.182	0.00270649
Orientation 2	144.542	0.00264813
Orientation 2	144.903	0.00259065
Orientation 2	145.263	0.00253404
Orientation 2	145.623	0.0024783
Orientation 2	145.984	0.00242343
Orientation 2	146.344	0.00236943
Orientation 2	146.704	0.00231629
Orientation 2	147.065	0.002264
Orientation 2	147.425	0.00221257
Orientation 2	147.785	0.002162
Orientation 2	148.146	0.00211226
Orientation 2	148.506	0.00206337
Orientation 2	148.867	0.00201531
Orientation 2	149.227	0.00196808
Orientation 2	149.587	0.00192168
Orientation 2	149.948	0.00187609
Orientation 2	150.308	0.00183131
Orientation 2	150.668	0.00178734
Orientation 2	151.029	0.00174417
Orientation 2	151.389	0.00170179
Orientation 2	151.749	0.0016602
Orientation 2	152.11	0.00161938
Orientation 2	152.47	0.00157933
Orientation 2	152.83	0.00154005
Orientation 2	153.191	0.00150153
Orientation 2	153.551	0.00146375
Orientation 2	153.912	0.00142671
Orientation 2	154.272	0.00139041
Orientation 2	154.632	0.00135482
Orientation 2	154.993	0.00131996
Orientation 2	155.353	0.0012858
Orientation 2	155.713	0.00125234
Orientation 2	156.074	0.00121958
Orientation 2	156.434	0.00118749
Orientation 2	156.794	0.00115608
Orientation 2	157.155	0.00112534
Orientation 2	157.515	0.00109525
Orientation 2	157.876	0.00106581
Orientation 2	158.236	0.001037
Orientation 2	158.596	0.00100883
Orientation 2	158.957	0.000981278
Orientation 2	159.317	0.000954337
Orientation 2	159.677	0.000928
Orientation 2	160.038	0.000902256
Orientation 2	160.398	0.000877098
Orientation 2	160.758	0.000852515
Orientation 2	161.119	0.000828499
Orientation 2	161.479	0.000805041
Orientation 2	161.839	0.000782133
Orientation 2	162.2	0.000759764
Orientation 2	162.56	0.000737926
Orientation 2	162.921	0.00071661
Orientation 2	163.281	0.000695808
Orientation 2	163.641	0.00067551
Orientation 2	164.002	0.000655708
Orientation 2	164.362	0.000636392
Orientation 2	164.722	0.000617554
Orientation 2	165.083	0.000599186
Orientation 2	165.443	0.000581278
Orientation 2	165.803	0.000563823
Orientation 2	166.164	0.000546811
Orientation 2	166.524	0.000530234
Orientation 2	166.885	0.000514084
Orientation 2	167.245	0.000498353
Orientation 2	167.605	0.000483032
Orientation 2	167.966	0.000468113
Orientation 2	168.326	0.000453587
Orientation 2	168.686	0.000439448
Orientation 2	169.047	0.000425687
Orientation 2	169.407	0.000412296
Orientation 2	169.767	0.000399268
Orientation 2	170.128	0.000386594
Orientation 2	170.488	0.000374268
Orientation 2	170.848	0.000362281
Orientation 2	171.209	0.000350626
Orientation 2	171.569	0.000339296
Orientation 2	171.93	0.000328284
Orientation 2	172.29	0.000317583
Orientation 2	172.65	0.000307185
Orientation 2	173.011	0.000297084
Orientation 2	173.371	0.000287273
Orientation 2	173.731	0.000277745
Orientation 2	174.092	0.000268493
Orientation 2	174.452	0.000259511
Orientation 2	174.812	0.000250793
Orientation 2	175.173	0.000242332
Orientation 2	175.533	0.000234122
Orientation 2	175.894	0.000226157
Orientation 2	176.254	0.000218431
Orientation 2	176.614	0.000210937
Orientation 2	176.975	0.000203671
Orientation 2	177.335	0.000196626
Orientation 2	177.695	0.000189796
Orientation 2	178.056	0.000183177
Orientation 2	178.416	0.000176763
Orientation 2	178.776	0.000170548
Orientation 2	179.137	0.000164527
Orientation 2	179.497	0.000158696
Orientation 2	179.857	0.000153049
Orientation 2	180.218	0.000147581
Orientation 2	180.578	0.000142287
Orientation 2	180.939	0.000137163
Orientation 2	181.299	0.000132204
Orientation 2	181.659	0.000127406
Orientation 2	182.02	0.000122763
Orientation 2	182.38	0.000118273
Orientation 2	182.74	0.00011393
Orientation 2	183.101	0.00010973
Orientation 2	183.461	0.000105669
Orientation 2	183.821	0.000101744
Orientation 2	184.182	9.79501e-05
Orientation 2	184.542	9.42838e-05
Orientation 2	184.903	9.07414e-05
Orientation 2	185.263	8.73192e-05
Orientation 2	185.623	8.40137e-05
Orientation 2	185.984	8.08214e-05
Orientation 2	186.344	7.77389e-05
Orientation 2	186.704	7.4763e-05
Orientation 2	187.065	7.18905e-05
Orientation 2	187.425	6.91181e-05
Orientation 2	187.785	6.64428e-05
Orientation 2	188.146	6.38617e-05
Orientation 2	188.506	6.13718e-05
Orientation 2	188.867	5.89703e-05
Orientation 2	189.227	5.66545e-05
Orientation 2	189.587	5.44215e-05
Orientation 2	189.948	5.22689e-05
Orientation 2	190.308	5.0194e-05
Orientation 2	190.668	4.81944e-05
Orientation 2	191.029	4.62677e-05
Orientation 2	191.389	4.44114e-05
Orientation 2	191.749	4.26233e-05
Orientation 2	192.11	4.09012e-05
Orientation 2	192.47	3.92429e-05
Orientation 2	192.83	3.76462e-05
Orientation 2	193.191	3.61093e-05
Orientation 2	193.551	3.46299e-05
Orientation 2	193.912	3.32063e-05
Orientation 2	194.272	3.18365e-05
Orientation 2	194.632	3.05187e-05
Orientation 2	194.993	2.92512e-05
Orientation 2	195.353	2.80322e-05
Orientation 2	195.713	2.686e-05
Orientation 2	196.074	2.5733e-05
Orientation 2	196.434	2.46497e-05
Orientation 2	196.794	2.36086e-05
Orientation 2	197.155	2.2608e-05
Orientation 2	197.515	2.16467e-05
Orientation 2	197.876	2.07232e-05
Orientation 2	198.236	1.98362e-05
Orientation 2	198.596	1.89844e-05
Orientation 2	198.957	1.81664e-05
Orientation 2	199.317	1.73812e-05
Orientation 2	199.677	1.66274e-05
Orientation 2	200.038	1.5904e-05
Orientation 2	200.398	1.52098e-05
Orientation 2	200.758	1.45438e-05
Orientation 2	201.119	1.39049e-05
Orientation 2	201.479	1.32921e-05
Orientation 2	201.839	1.27044e-05
Orientation 2	202.2	1.21409e-05
Orientation 2	202.56	1.16007e-05
Orientation 2	202.921	1.10829e-05
Orientation 2	203.281	1.05867e-05
Orientation 2	203.641	1.01112e-05
Orientation 2	204.002	9.65563e-06
Orientation 2	204.362	9.21923e-06
Orientation 2	204.722	8.80126e-06
Orientation 2	205.083	8.40099e-06
Orientation 2	205.443	8.01775e-06
Orientation 2	205.803	7.65087e-06
Orientation 2	206.164	7.29969e-06
Orientation 2	206.524	6.96362e-06
Orientation 2	206.885	6.64203e-06
Orientation 2	207.245	6.33436e-06
Orientation 2	207.605	6.04006e-06
Orientation 2	207.966	5.75858e-06
Orientation 2	208.326	5.48941e-06
Orientation 2	208.686	5.23205e-06
Orientation 2	209.047	4.98602e-06
Orientation 2	209.407	4.75086e-06
Orientation 2	209.767	4.52613e-06
Orientation 2	210.128	4.31139e-06
Orientation 2	210.488	4.10623e-06
Orientation 2	210.848	3.91027e-06
Orientation 2	211.209	3.7231e-06
Orientation 2	211.569	3.54437e-06
Orientation 2	211.93	3.37373e-06
Orientation 2	212.29	3.21082e-06
Orientation 2	212.65	3.05534e-06
Orientation 2	213.011	2.90695e-06
Orientation 2	213.371	2.76536e-06
Orientation 2	213.731	2.63029e-06
Orientation 2	214.092	2.50144e-06
Orientation 2	214.452	2.37855e-06
Orientation 2	214.812	2.26137e-06
Orientation 2	215.173	2.14964e-06
Orientation 2	215.533	2.04314e-06
Orientation 2	215.894	1.94162e-06
Orientation 2	216.254	1.84488e-06
Orientation 2	216.614	1.75269e-06
Orientation 2	216.975	1.66487e-06
Orientation 2	217.335	1.58122e-06
Orientation 2	217.695	1.50155e-06
Orientation 2	218.056	1.42568e-06
Orientation 2	218.416	1.35345e-06
Orientation 2	218.776	1.28468e-06
Orientation 2	219.137	1.21924e-06
Orientation 2	219.497	1.15695e-06
Orientation 2	219.857	1.09769e-06
Orientation 2	220.218	1.0413e-06
Orientation 2	220.578	9.87672e-07
Orientation 2	220.939	9.36665e-07
Orientation 2	221.299	8.8816e-07
Orientation 2	221.659	8.42044e-07
Orientation 2	222.02	7.98205e-07
Orientation 2	222.38	7.56536e-07
Orientation 2	222.74	7.16937e-07
Orientation 2	223.101	6.79311e-07
Orientation 2	223.461	6.43565e-07
Orientation 2	223.821	6.0961e-07
Orientation 2	224.182	5.77361e-07
Orientation 2	224.542	5.46738e-07
Orientation 2	224.903	5.17663e-07
Orientation 2	225.263	4.90062e-07
Orientation 2	225.623	4.63864e-07
Orientation 2	225.984	4.39002e-07
Orientation 2	226.344	4.15411e-07
Orientation 2	226.704	3.9303e-07
Orientation 2	227.065	3.718e-07
Orientation 2	227.425	3.51665e-07
Orientation 2	227.785	3.32572e-07
Orientation 2	228.146	3.14469e-07
Orientation 2	228.506	2.97307e-07
Orientation 2	228.867	2.81041e-07
Orientation 2	229.227	2.65625e-07
Orientation 2	229.587	2.51019e-07
Orientation 2	229.948	2.3718e-07
Orientation 2	230.308	2.24071e-07
Orientation 2	230.668	2.11656e-07
Orientation 2	231.029	1.99899e-07
Orientation 2	231.389	1.88767e-07
Orientation 2	231.749	1.78229e-07
Orientation 2	232.11	1.68255e-07
Orientation 2	232.47	1.58815e-07
Orientation 2	232.83	1.49883e-07
Orientation 2	233.191	1.41432e-07
Orientation 2	233.551	1.33438e-07
Orientation 2	233.912	1.25878e-07
Orientation 2	234.272	1.18728e-07
Orientation 2	234.632	1.11968e-07
Orientation 2	234.993	1.05577e-07
Orientation 2	235.353	9.95368e-08
Orientation 2	235.713	9.3828e-08
Orientation 2	236.074	8.84336e-08
Orientation 2	236.434	8.3337e-08
Orientation 2	236.794	7.85226e-08
Orientation 2	237.155	7.39754e-08
Orientation 2	237.515	6.96813e-08
Orientation 2	237.876	6.56268e-08
Orientation 2	238.236	6.1799e-08
Orientation 2	238.596	5.8186e-08
Orientation 2	238.957	5.47762e-08
Orientation 2	239.317	5.15585e-08
Orientation 2	239.677	4.85228e-08
Orientation 2	240.038	4.5659e-08
Orientation 2	240.398	4.2958e-08
Orientation 2	240.758	4.04107e-08
Orientation 2	241.119	3.80089e-08
Orientation 2	241.479	3.57446e-08
Orientation 2	241.839	3.36103e-08
Orientation 2	242.2	3.15987e-08
Orientation 2	242.56	2.97032e-08
Orientation 2	242.921	2.79172e-08
Orientation 2	243.281	2.62348e-08
Orientation 2	243.641	2.46501e-08
Orientation 2	244.002	2.31577e-08
Orientation 2	244.362	2.17525e-08
Orientation 2	244.722	2.04295e-08
Orientation 2	245.083	1.91842e-08
Orientation 2	245.443	1.80122e-08
Orientation 2	245.803	1.69092e-08
Orientation 2	246.164	1.58715e-08
Orientation 2	246.524	1.48952e-08
Orientation 2	246.885	1.39769e-08
Orientation 2	247.245	1.31133e-08
Orientation 2	247.605	1.23013e-08
Orientation 2	247.966	1.15379e-08
Orientation 2	248.326	1.08202e-08
Orientation 2	248.686	1.01457e-08
Orientation 2	249.047	9.51179e-09
Orientation 2	249.407	8.91621e-09
Orientation 2	249.767	8.35668e-09
Orientation 2	250.128	7.83112e-09
Orientation 2	250.488	7.33753e-09
Orientation 2	250.848	6.87404e-09
Orientation 2	251.209	6.43887e-09
Orientation 2	251.569	6.03037e-09
Orientation 2	251.93	5.64695e-09
Orientation 2	252.29	5.28713e-09
Orientation 2	252.65	4.94951e-09
Orientation 2	253.011	4.63276e-09
Orientation 2	253.371	4.33565e-09
Orientation 2	253.731	4.057e-09
Orientation 2	254.092	3.79569e-09
Orientation 2	254.452	3.55069e-09
Orientation 2	254.812	3.32102e-09
Orientation 2	255.173	3.10574e-09
Orientation 2	255.533	2.904e-09
Orientation 2	255.894	2.71495e-09
Orientation 2	256.254	2.53784e-09
Orientation 2	256.614	2.37194e-09
Orientation 2	256.975	2.21655e-09
Orientation 2	257.335	2.07104e-09
Orientation 2	257.695	1.9348e-09
Orientation 2	258.056	1.80725e-09
Orientation 2	258.416	1.68786e-09
Orientation 2	258.776	1.57613e-09
Orientation 2	259.137	1.47157e-09
Orientation 2	259.497	1.37375e-09
Orientation 2	259.857	1.28225e-09
Orientation 2	260.218	1.19666e-09
Orientation 2	260.578	1.11662e-09
Orientation 2	260.939	1.04178e-09
Orientation 2	261.299	9.71812e-10
Orientation 2	261.659	9.06411e-10
Orientation 2	262.02	8.45287e-10
Orientation 2	262.38	7.88169e-10
Orientation 2	262.74	7.34802e-10
Orientation 2	263.101	6.84947e-10
Orientation 2	263.461	6.38382e-10
Orientation 2	263.821	5.94894e-10
Orientation 2	264.182	5.54287e-10
Orientation 2	264.542	5.16376e-10
Orientation 2	264.903	4.80987e-10
Orientation 2	265.263	4.47957e-10
Orientation 2	265.623	4.17134e-10
Orientation 2	265.984	3.88374e-10
Orientation 2	266.344	3.61545e-10
Orientation 2	266.704	3.36519e-10
Orientation 2	267.065	3.13179e-10
Orientation 2	267.425	2.91415e-10
Orientation 2	267.785	2.71124e-10
Orientation 2	268.146	2.52208e-10
Orientation 2	268.506	2.34578e-10
Orientation 2	268.867	2.18147e-10
Orientation 2	269.227	2.02838e-10
Orientation 2	269.587	1.88576e-10
Orientation 2	269.948	1.7529e-10
Orientation 2	270.308	1.62916e-10
[truncated: 1,002 more rows]

## Sheet: Fig 3c
rotation_angle_deg	thickness_mean_nm	thickness_sigma_nm	thickness_mean_minus_sigma_nm	thickness_mean_plus_sigma_nm
-60	116.299	37.9353	78.3635	154.234
-59.7595	115.943	37.8193	78.1239	153.762
-59.519	115.593	37.7049	77.8877	153.298
-59.2786	115.247	37.5922	77.6548	152.839
-59.0381	114.906	37.481	77.4251	152.387
-58.7976	114.57	37.3713	77.1986	151.941
-58.5571	114.238	37.2632	76.9752	151.502
-58.3166	113.911	37.1565	76.7549	151.068
-58.0762	113.589	37.0513	76.5376	150.64
-57.8357	113.271	36.9476	76.3232	150.218
-57.5952	112.957	36.8452	76.1117	149.802
-57.3547	112.647	36.7442	75.9031	149.391
-57.1142	112.342	36.6445	75.6972	148.986
-56.8737	112.04	36.5462	75.4941	148.587
-56.6333	111.743	36.4492	75.2938	148.192
-56.3928	111.45	36.3535	75.096	147.803
-56.1523	111.16	36.259	74.9009	147.419
-55.9118	110.874	36.1658	74.7084	147.04
-55.6713	110.592	36.0738	74.5183	146.666
-55.4309	110.314	35.9831	74.3308	146.297
-55.1904	110.039	35.8934	74.1457	145.933
-54.9499	109.768	35.805	73.963	145.573
-54.7094	109.5	35.7177	73.7826	145.218
-54.4689	109.236	35.6315	73.6046	144.868
-54.2285	108.975	35.5464	73.4289	144.522
-53.988	108.718	35.4625	73.2554	144.18
-53.7475	108.464	35.3795	73.0841	143.843
-53.507	108.213	35.2977	72.915	143.51
-53.2665	107.965	35.2169	72.7481	143.182
-53.0261	107.72	35.1371	72.5832	142.857
-52.7856	107.479	35.0583	72.4204	142.537
-52.5451	107.24	34.9805	72.2597	142.221
-52.3046	107.005	34.9036	72.101	141.908
-52.0641	106.772	34.8278	71.9443	141.6
-51.8236	106.542	34.7528	71.7895	141.295
-51.5832	106.315	34.6788	71.6366	140.994
-51.3427	106.091	34.6058	71.4857	140.697
-51.1022	105.87	34.5336	71.3366	140.404
-50.8617	105.652	34.4623	71.1893	140.114
-50.6212	105.436	34.3919	71.0439	139.828
-50.3808	105.223	34.3223	70.9002	139.545
-50.1403	105.012	34.2536	70.7583	139.266
-49.8998	104.804	34.1858	70.6182	138.99
-49.6593	104.598	34.1188	70.4797	138.717
-49.4188	104.395	34.0526	70.3429	138.448
-49.1784	104.195	33.9871	70.2078	138.182
-48.9379	103.997	33.9225	70.0743	137.919
-48.6974	103.801	33.8587	69.9425	137.66
-48.4569	103.608	33.7956	69.8122	137.403
-48.2164	103.417	33.7333	69.6835	137.15
-47.976	103.228	33.6718	69.5563	136.9
-47.7355	103.042	33.611	69.4307	136.653
-47.495	102.857	33.5509	69.3066	136.408
-47.2545	102.675	33.4915	69.184	136.167
-47.014	102.496	33.4329	69.0628	135.929
-46.7735	102.318	33.3749	68.9431	135.693
-46.5331	102.142	33.3176	68.8248	135.46
-46.2926	101.969	33.2611	68.7079	135.23
-46.0521	101.798	33.2051	68.5924	135.003
-45.8116	101.628	33.1499	68.4783	134.778
-45.5711	101.461	33.0953	68.3656	134.556
-45.3307	101.296	33.0414	68.2541	134.337
-45.0902	101.132	32.9881	68.144	134.12
-44.8497	100.971	32.9354	68.0352	133.906
-44.6092	100.811	32.8834	67.9277	133.694
-44.3687	100.653	32.8319	67.8215	133.485
-44.1283	100.498	32.7811	67.7165	133.279
-43.8878	100.344	32.7309	67.6128	133.075
-43.6473	100.192	32.6813	67.5102	132.873
-43.4068	100.041	32.6322	67.4089	132.673
-43.1663	99.8926	32.5838	67.3088	132.476
-42.9259	99.7458	32.5359	67.2099	132.282
-42.6854	99.6007	32.4885	67.1121	132.089
-42.4449	99.4573	32.4418	67.0155	131.899
-42.2044	99.3156	32.3956	66.9201	131.711
-41.9639	99.1756	32.3499	66.8257	131.526
-41.7234	99.0373	32.3048	66.7325	131.342
-41.483	98.9005	32.2602	66.6404	131.161
-41.2425	98.7654	32.2161	66.5493	130.982
-41.002	98.6319	32.1725	66.4594	130.804
-40.7615	98.5	32.1295	66.3705	130.629
-40.521	98.3696	32.087	66.2826	130.457
-40.2806	98.2408	32.045	66.1958	130.286
-40.0401	98.1135	32.0034	66.11	130.117
-39.7996	97.9877	31.9624	66.0253	129.95
-39.5591	97.8634	31.9219	65.9415	129.785
-39.3186	97.7406	31.8818	65.8588	129.622
-39.0782	97.6192	31.8422	65.777	129.461
-38.8377	97.4993	31.8031	65.6962	129.302
-38.5972	97.3808	31.7645	65.6164	129.145
-38.3567	97.2638	31.7263	65.5375	128.99
-38.1162	97.1481	31.6885	65.4595	128.837
-37.8758	97.0338	31.6513	65.3825	128.685
-37.6353	96.9209	31.6144	65.3065	128.535
-37.3948	96.8093	31.578	65.2313	128.387
-37.1543	96.6991	31.5421	65.157	128.241
-36.9138	96.5903	31.5066	65.0837	128.097
-36.6733	96.4827	31.4715	65.0112	127.954
-36.4329	96.3765	31.4368	64.9396	127.813
-36.1924	96.2715	31.4026	64.8689	127.674
-35.9519	96.1678	31.3688	64.799	127.537
-35.7114	96.0654	31.3354	64.73	127.401
-35.4709	95.9642	31.3024	64.6619	127.267
-35.2305	95.8643	31.2698	64.5945	127.134
-34.99	95.7656	31.2376	64.528	127.003
-34.7495	95.6681	31.2058	64.4623	126.874
-34.509	95.5719	31.1744	64.3975	126.746
-34.2685	95.4768	31.1434	64.3334	126.62
-34.0281	95.3829	31.1128	64.2702	126.496
-33.7876	95.2902	31.0825	64.2077	126.373
-33.5471	95.1987	31.0527	64.146	126.251
-33.3066	95.1083	31.0232	64.0851	126.131
-33.0661	95.0191	30.9941	64.025	126.013
-32.8257	94.9309	30.9653	63.9656	125.896
-32.5852	94.8439	30.937	63.907	125.781
-32.3447	94.7581	30.9089	63.8491	125.667
-32.1042	94.6733	30.8813	63.792	125.555
-31.8637	94.5896	30.854	63.7356	125.444
-31.6232	94.507	30.8271	63.68	125.334
-31.3828	94.4255	30.8005	63.6251	125.226
-31.1423	94.3451	30.7742	63.5708	125.119
-30.9018	94.2657	30.7483	63.5174	125.014
-30.6613	94.1874	30.7228	63.4646	124.91
-30.4208	94.1101	30.6976	63.4125	124.808
-30.1804	94.0338	30.6727	63.3611	124.706
-29.9399	93.9586	30.6482	63.3104	124.607
-29.6994	93.8843	30.6239	63.2604	124.508
-29.4589	93.8111	30.6001	63.2111	124.411
-29.2184	93.7389	30.5765	63.1624	124.315
-28.978	93.6677	30.5533	63.1144	124.221
-28.7375	93.5975	30.5304	63.0671	124.128
-28.497	93.5282	30.5078	63.0205	124.036
-28.2565	93.46	30.4855	62.9745	123.945
-28.016	93.3927	30.4636	62.9291	123.856
-27.7756	93.3263	30.4419	62.8844	123.768
-27.5351	93.2609	30.4206	62.8403	123.682
-27.2946	93.1965	30.3996	62.7969	123.596
-27.0541	93.133	30.3789	62.7541	123.512
-26.8136	93.0704	30.3584	62.7119	123.429
-26.5731	93.0087	30.3383	62.6704	123.347
-26.3327	92.948	30.3185	62.6295	123.266
-26.0922	92.8881	30.299	62.5891	123.187
-25.8517	92.8292	30.2798	62.5494	123.109
-25.6112	92.7712	30.2609	62.5104	123.032
-25.3707	92.7141	30.2422	62.4719	122.956
-25.1303	92.6579	30.2239	62.434	122.882
-24.8898	92.6025	30.2058	62.3967	122.808
-24.6493	92.548	30.1881	62.36	122.736
-24.4088	92.4944	30.1706	62.3239	122.665
-24.1683	92.4417	30.1534	62.2883	122.595
-23.9279	92.3899	30.1365	62.2534	122.526
-23.6874	92.3388	30.1198	62.219	122.459
-23.4469	92.2887	30.1035	62.1852	122.392
-23.2064	92.2394	30.0874	62.152	122.327
-22.9659	92.1909	30.0716	62.1194	122.263
-22.7255	92.1433	30.056	62.0873	122.199
-22.485	92.0965	30.0408	62.0557	122.137
-22.2445	92.0506	30.0258	62.0248	122.076
-22.004	92.0054	30.0111	61.9944	122.016
-21.7635	91.9611	29.9966	61.9645	121.958
-21.523	91.9176	29.9824	61.9352	121.9
-21.2826	91.8749	29.9685	61.9064	121.843
-21.0421	91.8331	29.9548	61.8782	121.788
-20.8016	91.792	29.9414	61.8505	121.733
-20.5611	91.7517	29.9283	61.8234	121.68
-20.3206	91.7122	29.9154	61.7968	121.628
-20.0802	91.6736	29.9028	61.7707	121.576
-19.8397	91.6357	29.8905	61.7452	121.526
-19.5992	91.5986	29.8784	61.7202	121.477
-19.3587	91.5622	29.8665	61.6957	121.429
-19.1182	91.5267	29.8549	61.6718	121.382
-18.8778	91.4919	29.8436	61.6484	121.336
-18.6373	91.4579	29.8325	61.6255	121.29
-18.3968	91.4247	29.8216	61.6031	121.246
-18.1563	91.3923	29.8111	61.5812	121.203
-17.9158	91.3606	29.8007	61.5598	121.161
-17.6754	91.3296	29.7906	61.539	121.12
-17.4349	91.2995	29.7808	61.5187	121.08
-17.1944	91.27	29.7712	61.4988	121.041
-16.9539	91.2414	29.7618	61.4795	121.003
-16.7134	91.2135	29.7527	61.4607	120.966
-16.4729	91.1863	29.7439	61.4424	120.93
-16.2325	91.1599	29.7353	61.4246	120.895
-15.992	91.1342	29.7269	61.4073	120.861
-15.7515	91.1092	29.7187	61.3905	120.828
-15.511	91.085	29.7108	61.3742	120.796
-15.2705	91.0616	29.7032	61.3584	120.765
-15.0301	91.0388	29.6958	61.3431	120.735
-14.7896	91.0168	29.6886	61.3282	120.705
-14.5491	90.9955	29.6817	61.3139	120.677
-14.3086	90.975	29.675	61.3	120.65
-14.0681	90.9552	29.6685	61.2867	120.624
-13.8277	90.9361	29.6623	61.2738	120.598
-13.5872	90.9177	29.6563	61.2614	120.574
-13.3467	90.9	29.6505	61.2495	120.551
-13.1062	90.8831	29.645	61.2381	120.528
-12.8657	90.8669	29.6397	61.2272	120.507
-12.6253	90.8514	29.6346	61.2168	120.486
-12.3848	90.8366	29.6298	61.2068	120.466
-12.1443	90.8225	29.6252	61.1973	120.448
-11.9038	90.8092	29.6209	61.1883	120.43
-11.6633	90.7965	29.6167	61.1798	120.413
-11.4228	90.7846	29.6128	61.1717	120.397
-11.1824	90.7733	29.6092	61.1642	120.383
-10.9419	90.7628	29.6057	61.1571	120.369
-10.7014	90.753	29.6025	61.1505	120.356
-10.4609	90.7439	29.5996	61.1443	120.343
-10.2204	90.7355	29.5968	61.1387	120.332
-9.97996	90.7278	29.5943	61.1335	120.322
-9.73948	90.7208	29.592	61.1287	120.313
-9.499	90.7145	29.59	61.1245	120.304
-9.25852	90.7089	29.5881	61.1207	120.297
-9.01804	90.704	29.5866	61.1174	120.291
-8.77756	90.6998	29.5852	61.1146	120.285
-8.53707	90.6963	29.584	61.1123	120.28
-8.29659	90.6935	29.5831	61.1104	120.277
-8.05611	90.6914	29.5825	61.109	120.274
-7.81563	90.6901	29.582	61.108	120.272
-7.57515	90.6894	29.5818	61.1076	120.271
-7.33467	90.6894	29.5818	61.1076	120.271
-7.09419	90.6901	29.582	61.1081	120.272
-6.85371	90.6915	29.5825	61.109	120.274
-6.61323	90.6936	29.5832	61.1105	120.277
-6.37275	90.6965	29.5841	61.1124	120.281
-6.13226	90.7	29.5852	61.1147	120.285
-5.89178	90.7042	29.5866	61.1176	120.291
-5.6513	90.7091	29.5882	61.1209	120.297
-5.41082	90.7147	29.5901	61.1247	120.305
-5.17034	90.7211	29.5921	61.1289	120.313
-4.92986	90.7281	29.5944	61.1337	120.322
-4.68938	90.7358	29.5969	61.1389	120.333
-4.4489	90.7443	29.5997	61.1446	120.344
-4.20842	90.7534	29.6027	61.1507	120.356
-3.96794	90.7632	29.6059	61.1574	120.369
-3.72745	90.7738	29.6093	61.1645	120.383
-3.48697	90.7851	29.613	61.1721	120.398
-3.24649	90.797	29.6169	61.1801	120.414
-3.00601	90.8097	29.621	61.1887	120.431
-2.76553	90.8231	29.6254	61.1977	120.449
-2.52505	90.8372	29.63	61.2072	120.467
-2.28457	90.852	29.6348	61.2172	120.487
-2.04409	90.8676	29.6399	61.2277	120.507
-1.80361	90.8838	29.6452	61.2386	120.529
-1.56313	90.9008	29.6507	61.25	120.552
-1.32265	90.9185	29.6565	61.262	120.575
-1.08216	90.9369	29.6625	61.2744	120.599
-0.841683	90.956	29.6688	61.2872	120.625
-0.601202	90.9759	29.6752	61.3006	120.651
-0.360721	90.9964	29.6819	61.3145	120.678
-0.12024	91.0177	29.6889	61.3288	120.707
0.12024	91.0398	29.6961	61.3437	120.736
0.360721	91.0625	29.7035	61.359	120.766
0.601202	91.086	29.7112	61.3749	120.797
0.841683	91.1103	29.7191	61.3912	120.829
1.08216	91.1353	29.7272	61.408	120.862
1.32265	91.161	29.7356	61.4254	120.897
1.56313	91.1874	29.7442	61.4432	120.932
1.80361	91.2146	29.7531	61.4615	120.968
2.04409	91.2426	29.7622	61.4803	121.005
2.28457	91.2713	29.7716	61.4997	121.043
2.52505	91.3007	29.7812	61.5195	121.082
2.76553	91.3309	29.7911	61.5399	121.122
3.00601	91.3619	29.8012	61.5607	121.163
3.24649	91.3936	29.8115	61.5821	121.205
3.48697	91.4261	29.8221	61.604	121.248
3.72745	91.4594	29.8329	61.6264	121.292
3.96794	91.4934	29.844	61.6494	121.337
4.20842	91.5282	29.8554	61.6728	121.384
4.4489	91.5638	29.867	61.6968	121.431
4.68938	91.6001	29.8789	61.7213	121.479
4.92986	91.6373	29.891	61.7463	121.528
5.17034	91.6752	29.9033	61.7718	121.579
5.41082	91.7139	29.916	61.7979	121.63
5.6513	91.7534	29.9289	61.8246	121.682
5.89178	91.7937	29.942	61.8517	121.736
6.13226	91.8348	29.9554	61.8794	121.79
6.37275	91.8767	29.9691	61.9076	121.846
6.61323	91.9194	29.983	61.9364	121.902
6.85371	91.963	29.9972	61.9658	121.96
7.09419	92.0073	30.0117	61.9956	122.019
7.33467	92.0525	30.0264	62.0261	122.079
7.57515	92.0985	30.0414	62.0571	122.14
7.81563	92.1453	30.0567	62.0886	122.202
8.05611	92.193	30.0722	62.1207	122.265
8.29659	92.2415	30.0881	62.1534	122.33
8.53707	92.2908	30.1042	62.1867	122.395
8.77756	92.341	30.1205	62.2205	122.462
9.01804	92.392	30.1372	62.2549	122.529
9.25852	92.4439	30.1541	62.2898	122.598
9.499	92.4967	30.1713	62.3254	122.668
9.73948	92.5503	30.1888	62.3615	122.739
9.97996	92.6048	30.2066	62.3983	122.811
10.2204	92.6602	30.2247	62.4356	122.885
10.4609	92.7165	30.243	62.4735	122.96
10.7014	92.7737	30.2617	62.512	123.035
10.9419	92.8317	30.2806	62.5511	123.112
11.1824	92.8907	30.2998	62.5909	123.19
11.4228	92.9505	30.3194	62.6312	123.27
11.6633	93.0113	30.3392	62.6721	123.35
11.9038	93.073	30.3593	62.7137	123.432
12.1443	93.1356	30.3797	62.7559	123.515
12.3848	93.1992	30.4005	62.7987	123.6
12.6253	93.2637	30.4215	62.8422	123.685
12.8657	93.3291	30.4428	62.8863	123.772
13.1062	93.3955	30.4645	62.931	123.86
13.3467	93.4629	30.4865	62.9764	123.949
13.5872	93.5312	30.5087	63.0224	124.04
13.8277	93.6005	30.5313	63.0691	124.132
14.0681	93.6707	30.5543	63.1165	124.225
14.3086	93.742	30.5775	63.1645	124.319
14.5491	93.8142	30.6011	63.2132	124.415
14.7896	93.8875	30.625	63.2625	124.512
15.0301	93.9617	30.6492	63.3126	124.611
15.2705	94.037	30.6737	63.3633	124.711
15.511	94.1133	30.6986	63.4147	124.812
15.7515	94.1907	30.7239	63.4668	124.915
15.992	94.2691	30.7494	63.5196	125.018
16.2325	94.3485	30.7753	63.5731	125.124
16.4729	94.429	30.8016	63.6274	125.231
16.7134	94.5105	30.8282	63.6823	125.339
16.9539	94.5932	30.8552	63.738	125.448
17.1944	94.6769	30.8825	63.7944	125.559
17.4349	94.7617	30.9101	63.8516	125.672
17.6754	94.8476	30.9382	63.9095	125.786
17.9158	94.9347	30.9665	63.9681	125.901
18.1563	95.0228	30.9953	64.0275	126.018
18.3968	95.1121	31.0244	64.0877	126.137
18.6373	95.2026	31.0539	64.1486	126.256
18.8778	95.2942	31.0838	64.2103	126.378
19.1182	95.3869	31.1141	64.2728	126.501
19.3587	95.4808	31.1447	64.3361	126.626
19.5992	95.576	31.1757	64.4002	126.752
19.8397	95.6723	31.2071	64.4651	126.879
20.0802	95.7698	31.239	64.5308	127.009
20.3206	95.8685	31.2712	64.5974	127.14
20.5611	95.9685	31.3038	64.6647	127.272
20.8016	96.0697	31.3368	64.7329	127.407
21.0421	96.1722	31.3702	64.802	127.542
21.2826	96.2759	31.4041	64.8719	127.68
21.523	96.381	31.4383	64.9426	127.819
21.7635	96.4873	31.473	65.0143	127.96
22.004	96.5949	31.5081	65.0868	128.103
22.2445	96.7038	31.5436	65.1602	128.247
22.485	96.8141	31.5796	65.2345	128.394
22.7255	96.9257	31.616	65.3097	128.542
22.9659	97.0386	31.6528	65.3858	128.691
23.2064	97.153	31.6901	65.4628	128.843
23.4469	97.2687	31.7279	65.5408	128.997
23.6874	97.3858	31.7661	65.6197	129.152
23.9279	97.5044	31.8048	65.6996	129.309
24.1683	97.6244	31.8439	65.7805	129.468
24.4088	97.7458	31.8835	65.8623	129.629
24.6493	97.8687	31.9236	65.9451	129.792
24.8898	97.993	31.9641	66.0289	129.957
25.1303	98.1189	32.0052	66.1137	130.124
25.3707	98.2462	32.0467	66.1995	130.293
25.6112	98.3751	32.0888	66.2863	130.464
25.8517	98.5056	32.1313	66.3742	130.637
26.0922	98.6376	32.1744	66.4632	130.812
26.3327	98.7711	32.218	66.5532	130.989
26.5731	98.9063	32.2621	66.6443	131.168
26.8136	99.0431	32.3067	66.7364	131.35
27.0541	99.1815	32.3518	66.8297	131.533
27.2946	99.3216	32.3975	66.9241	131.719
27.5351	99.4634	32.4438	67.0196	131.907
27.7756	99.6068	32.4905	67.1163	132.097
28.016	99.752	32.5379	67.2141	132.29
28.2565	99.8989	32.5858	67.3131	132.485
28.497	100.048	32.6343	67.4132	132.682
28.7375	100.198	32.6834	67.5146	132.881
28.978	100.35	32.733	67.6172	133.083
29.2184	100.504	32.7833	67.7209	133.287
29.4589	100.66	32.8341	67.826	133.494
29.6994	100.818	32.8856	67.9323	133.703
29.9399	100.977	32.9376	68.0398	133.915
30.1804	101.139	32.9903	68.1487	134.129
30.4208	101.303	33.0437	68.2589	134.346
30.6613	101.468	33.0976	68.3703	134.566
30.9018	101.635	33.1522	68.4832	134.788
31.1423	101.805	33.2075	68.5973	135.012
31.3828	101.976	33.2635	68.7129	135.24
31.6232	102.15	33.3201	68.8298	135.47
31.8637	102.326	33.3774	68.9482	135.703
32.1042	102.503	33.4353	69.0679	135.939
32.3447	102.683	33.494	69.1892	136.177
32.5852	102.865	33.5534	69.3119	136.419
32.8257	103.05	33.6135	69.436	136.663
33.0661	103.236	33.6744	69.5617	136.91
33.3066	103.425	33.736	69.689	137.161
33.5471	103.616	33.7983	69.8177	137.414
33.7876	103.809	33.8614	69.9481	137.671
34.0281	104.005	33.9253	70.08	137.931
34.2685	104.203	33.9899	70.2135	138.193
34.509	104.404	34.0554	70.3487	138.459
34.7495	104.607	34.1216	70.4856	138.729
34.99	104.813	34.1887	70.6241	139.001
35.2305	105.021	34.2566	70.7643	139.277
35.4709	105.232	34.3253	70.9063	139.557
35.7114	105.445	34.3949	71.05	139.84
35.9519	105.661	34.4653	71.1956	140.126
36.1924	105.88	34.5366	71.3429	140.416
36.4329	106.101	34.6088	71.4921	140.71
36.6733	106.325	34.682	71.6431	141.007
36.9138	106.552	34.756	71.7961	141.308
37.1543	106.782	34.831	71.9509	141.613
37.3948	107.015	34.9069	72.1077	141.921
37.6353	107.25	34.9838	72.2665	142.234
37.8758	107.489	35.0616	72.4273	142.551
38.1162	107.731	35.1404	72.5902	142.871
38.3567	107.975	35.2203	72.7551	143.196
38.5972	108.223	35.3012	72.9222	143.524
38.8377	108.474	35.3831	73.0914	143.857
39.0782	108.729	35.466	73.2627	144.195
39.3186	108.986	35.55	73.4363	144.536
39.5591	109.247	35.6352	73.6122	144.882
39.7996	109.512	35.7214	73.7903	145.233
40.0401	109.779	35.8087	73.9707	145.588
40.2806	110.051	35.8972	74.1535	145.948
40.521	110.326	35.9869	74.3387	146.313
40.7615	110.604	36.0777	74.5264	146.682
41.002	110.886	36.1698	74.7165	147.056
41.2425	111.172	36.263	74.9092	147.435
41.483	111.462	36.3576	75.1044	147.82
41.7234	111.756	36.4533	75.3022	148.209
41.9639	112.053	36.5504	75.5027	148.604
42.2044	112.355	36.6488	75.7059	149.003
42.4449	112.66	36.7485	75.9119	149.409
42.6854	112.97	36.8495	76.1206	149.82
42.9259	113.284	36.9519	76.3322	150.236
43.1663	113.603	37.0558	76.5468	150.658
43.4068	113.925	37.1611	76.7642	151.086
43.6473	114.252	37.2678	76.9847	151.52
43.8878	114.584	37.376	77.2082	151.96
44.1283	114.921	37.4857	77.4348	152.406
44.3687	115.262	37.597	77.6647	152.859
44.6092	115.607	37.7098	77.8977	153.317
44.8497	115.958	37.8242	78.1341	153.782
45.0902	116.314	37.9402	78.3738	154.254
45.3307	116.675	38.0579	78.6169	154.733
45.5711	117.041	38.1773	78.8635	155.218
45.8116	117.412	38.2984	79.1137	155.711
46.0521	117.789	38.4213	79.3675	156.21
46.2926	118.171	38.5459	79.625	156.717
46.5331	118.559	38.6724	79.8862	157.231
46.7735	118.952	38.8007	80.1513	157.753
47.014	119.351	38.931	80.4204	158.282
47.2545	119.757	39.0631	80.6934	158.82
47.495	120.168	39.1973	80.9705	159.365
47.7355	120.585	39.3334	81.2517	159.919
47.976	121.009	39.4716	81.5372	160.481
48.2164	121.439	39.612	81.8271	161.051
48.4569	121.876	39.7544	82.1214	161.63
48.6974	122.319	39.8991	82.4202	162.218
48.9379	122.77	40.0459	82.7236	162.815
49.1784	123.227	40.1951	83.0317	163.422
49.4188	123.691	40.3466	83.3447	164.038
49.6593	124.163	40.5005	83.6625	164.663
49.8998	124.642	40.6568	83.9854	165.299
50.1403	125.129	40.8156	84.3135	165.945
50.3808	125.624	40.9769	84.6468	166.601
50.6212	126.126	41.1409	84.9854	167.267
50.8617	126.637	41.3075	85.3296	167.945
51.1022	127.156	41.4768	85.6794	168.633
51.3427	127.684	41.6489	86.0349	169.333
51.5832	128.22	41.8239	86.3963	170.044
51.8236	128.765	42.0017	86.7637	170.767
52.0641	129.32	42.1826	87.1373	171.502
52.3046	129.884	42.3665	87.5172	172.25
52.5451	130.457	42.5535	87.9035	173.011
52.7856	131.04	42.7437	88.2965	173.784
53.0261	131.633	42.9372	88.6962	174.571
53.2665	132.237	43.1341	89.1029	175.371
53.507	132.851	43.3344	89.5166	176.185
53.7475	133.476	43.5382	89.9377	177.014
53.988	134.112	43.7457	90.3662	177.858
54.2285	134.759	43.9568	90.8024	178.716
54.4689	135.418	44.1718	91.2464	179.59
54.7094	136.089	44.3906	91.6985	180.48
54.9499	136.772	44.6135	92.1588	181.386
55.1904	137.468	44.8404	92.6277	182.309
55.4309	138.177	45.0716	93.1052	183.248
55.6713	138.899	45.3071	93.5917	184.206
55.9118	139.634	45.5471	94.0873	185.181
56.1523	140.384	45.7916	94.5924	186.176
56.3928	141.148	46.0408	95.1072	187.189
56.6333	141.927	46.2948	95.632	188.222
56.8737	142.721	46.5538	96.1669	189.274
57.1142	143.53	46.8179	96.7124	190.348
57.3547	144.356	47.0872	97.2688	191.443
57.5952	145.198	47.3619	97.8362	192.56
57.8357	146.057	47.6421	98.4152	193.699
58.0762	146.934	47.9281	99.0059	194.862
58.3166	147.829	48.22	99.6088	196.049
58.5571	148.742	48.5179	100.224	197.26
58.7976	149.674	48.822	100.852	198.497
59.0381	150.627	49.1326	101.494	199.759
59.2786	151.599	49.4498	102.149	201.049
59.519	152.593	49.7739	102.819	202.367
59.7595	153.608	50.105	103.503	203.713
60	154.645	50.4434	104.202	205.089

## Sheet: Fig 4a
Paracetamol Line Plots (ThicknessNN)					Thickness Plots
epoch	wR_all	ASU RMSD (A)	thermal displacements frobenius norm (A)		theta (degrees)	thickness (A)	series
0	0.713555	0.174173	0.0815363		-51.32	1012.11	Ground Truth
5	0.567538	0.107414	0.0780739		-49.6419	991.289	Ground Truth
10	0.421958	0.0634581	0.0733096		-47.9638	972.094	Ground Truth
15	0.353845	0.0468565	0.0677584		-46.2856	954.388	Ground Truth
20	0.312769	0.0345964	0.0621396		-44.6075	938.054	Ground Truth
24	0.271933	0.0265733	0.0573105		-42.9294	922.987	Ground Truth
29	0.215744	0.0200397	0.0503671		-41.2513	909.097	Ground Truth
34	0.166889	0.0186096	0.042519		-39.5731	896.303	Ground Truth
39	0.112686	0.0112502	0.034155		-37.895	884.532	Ground Truth
43	0.0892607	0.00816321	0.0286327		-36.2169	873.721	Ground Truth
48	0.0793432	0.00671412	0.0244095		-34.5388	863.813	Ground Truth
53	0.066655	0.00414254	0.0186352		-32.8607	854.758	Ground Truth
58	0.0494198	0.00409941	0.013376		-31.1825	846.512	Ground Truth
62	0.038988	0.00309325	0.0100756		-29.5044	839.034	Ground Truth
67	0.0277011	0.00233389	0.00618565		-27.8263	832.289	Ground Truth
72	0.0215766	0.00245724	0.00421378		-26.1482	826.248	Ground Truth
77	0.0181799	0.00136873	0.0026628		-24.47	820.882	Ground Truth
81	0.0158199	0.00146399	0.0016434		-22.7919	816.168	Ground Truth
86	0.0152519	0.0012534	0.00163548		-21.1138	812.085	Ground Truth
91	0.0134952	0.0011198	0.00135019		-19.4357	808.617	Ground Truth
96	0.0132475	0.000910838	0.00127813		-17.7576	805.749	Ground Truth
100	0.0133115	0.00100582	0.000669286		-16.0794	803.468	Ground Truth
105	0.0126613	0.000744824	0.000348154		-14.4013	801.766	Ground Truth
110	0.0122459	0.000704351	0.000576286		-12.7232	800.635	Ground Truth
115	0.011925	0.000553269	0.000423197		-11.0451	800.07	Ground Truth
120	0.0120034	0.00061824	0.000447084		-9.36694	800.07	Ground Truth
124	0.0117462	0.000593716	0.000371379		-7.68882	800.635	Ground Truth
129	0.0119263	0.00057065	0.000345818		-6.01069	801.766	Ground Truth
134	0.0114348	0.000549702	0.000288728		-4.33257	803.468	Ground Truth
139	0.0116898	0.000465535	0.000286709		-2.65445	805.749	Ground Truth
143	0.0115171	0.000759046	0.000263817		-0.976327	808.617	Ground Truth
148	0.0114079	0.000411048	0.000256552		0.701796	812.085	Ground Truth
153	0.011598	0.000538935	0.000259202		2.37992	816.168	Ground Truth
158	0.0116672	0.000640774	0.000258545		4.05804	820.882	Ground Truth
162	0.0115927	0.000530193	0.000257912		5.73616	826.248	Ground Truth
167	0.0116817	0.000657567	0.000255056		7.41429	832.289	Ground Truth
172	0.0111411	0.000404374	0.000254035		9.09241	839.034	Ground Truth
177	0.0118095	0.000657599	0.000252302		10.7705	846.512	Ground Truth
181	0.0113039	0.000528857	0.000238681		12.4487	854.758	Ground Truth
186	0.0114419	0.000558039	0.000236722		14.1268	863.813	Ground Truth
191	0.011276	0.000536227	0.000238465		15.8049	873.721	Ground Truth
196	0.0113984	0.000585814	0.000241208		17.483	884.532	Ground Truth
200	0.0111966	0.000475902	0.000245593		19.1611	896.303	Ground Truth
					20.8393	909.097	Ground Truth
					22.5174	922.987	Ground Truth
					24.1955	938.054	Ground Truth
					25.8736	954.388	Ground Truth
					27.5518	972.094	Ground Truth
					29.2299	991.289	Ground Truth
					30.908	1012.11	Ground Truth
					-51.32	1854.77	Initialization
					-50.9068	1837.81	Initialization
					-50.4936	1821.01	Initialization
					-50.0804	1804.36	Initialization
					-49.6672	1787.87	Initialization
					-49.254	1771.53	Initialization
					-48.8408	1755.35	Initialization
					-48.4276	1739.32	Initialization
					-48.0144	1723.45	Initialization
					-47.6011	1707.73	Initialization
					-47.1879	1692.17	Initialization
					-46.7747	1676.77	Initialization
					-46.3615	1661.52	Initialization
					-45.9483	1646.43	Initialization
					-45.5351	1631.49	Initialization
					-45.1219	1616.7	Initialization
					-44.7087	1602.08	Initialization
					-44.2955	1587.6	Initialization
					-43.8823	1573.29	Initialization
					-43.4691	1559.13	Initialization
					-43.0559	1545.12	Initialization
					-42.6427	1531.27	Initialization
					-42.2295	1517.57	Initialization
					-41.8163	1504.03	Initialization
					-41.4031	1490.65	Initialization
					-40.9898	1477.42	Initialization
					-40.5766	1464.35	Initialization
					-40.1634	1451.43	Initialization
					-39.7502	1438.66	Initialization
					-39.337	1426.06	Initialization
					-38.9238	1413.6	Initialization
					-38.5106	1401.31	Initialization
					-38.0974	1389.17	Initialization
					-37.6842	1377.18	Initialization
					-37.271	1365.35	Initialization
					-36.8578	1353.67	Initialization
					-36.4446	1342.15	Initialization
					-36.0314	1330.79	Initialization
					-35.6182	1319.58	Initialization
					-35.205	1308.53	Initialization
					-34.7918	1297.63	Initialization
					-34.3786	1286.89	Initialization
					-33.9653	1276.3	Initialization
					-33.5521	1265.87	Initialization
					-33.1389	1255.59	Initialization
					-32.7257	1245.47	Initialization
					-32.3125	1235.51	Initialization
					-31.8993	1225.7	Initialization
					-31.4861	1216.05	Initialization
					-31.0729	1206.55	Initialization
					-30.6597	1197.21	Initialization
					-30.2465	1188.02	Initialization
					-29.8333	1178.99	Initialization
					-29.4201	1170.11	Initialization
					-29.0069	1161.4	Initialization
					-28.5937	1152.83	Initialization
					-28.1805	1144.43	Initialization
					-27.7673	1136.17	Initialization
					-27.3541	1128.08	Initialization
					-26.9408	1120.14	Initialization
					-26.5276	1112.36	Initialization
					-26.1144	1104.73	Initialization
					-25.7012	1097.26	Initialization
					-25.288	1089.94	Initialization
					-24.8748	1082.79	Initialization
					-24.4616	1075.78	Initialization
					-24.0484	1068.94	Initialization
					-23.6352	1062.25	Initialization
					-23.222	1055.71	Initialization
					-22.8088	1049.34	Initialization
					-22.3956	1043.12	Initialization
					-21.9824	1037.05	Initialization
					-21.5692	1031.15	Initialization
					-21.156	1025.4	Initialization
					-20.7428	1019.8	Initialization
					-20.3295	1014.37	Initialization
					-19.9163	1009.09	Initialization
					-19.5031	1003.96	Initialization
					-19.0899	998.998	Initialization
					-18.6767	994.189	Initialization
					-18.2635	989.538	Initialization
					-17.8503	985.043	Initialization
					-17.4371	980.706	Initialization
					-17.0239	976.526	Initialization
					-16.6107	972.503	Initialization
					-16.1975	968.638	Initialization
					-15.7843	964.93	Initialization
					-15.3711	961.38	Initialization
					-14.9579	957.987	Initialization
					-14.5447	954.752	Initialization
					-14.1315	951.675	Initialization
					-13.7183	948.756	Initialization
					-13.305	945.995	Initialization
					-12.8918	943.391	Initialization
					-12.4786	940.946	Initialization
					-12.0654	938.659	Initialization
					-11.6522	936.53	Initialization
					-11.239	934.559	Initialization
					-10.8258	932.746	Initialization
					-10.4126	931.092	Initialization
					-9.9994	929.597	Initialization
					-9.58619	928.259	Initialization
					-9.17298	927.081	Initialization
					-8.75978	926.06	Initialization
					-8.34657	925.199	Initialization
					-7.93337	924.496	Initialization
					-7.52016	923.953	Initialization
					-7.10695	923.567	Initialization
					-6.69375	923.341	Initialization
					-6.28054	923.274	Initialization
					-5.86734	923.366	Initialization
					-5.45413	923.617	Initialization
					-5.04092	924.027	Initialization
					-4.62772	924.597	Initialization
					-4.21451	925.325	Initialization
					-3.80131	926.213	Initialization
					-3.3881	927.26	Initialization
					-2.97489	928.467	Initialization
					-2.56169	929.832	Initialization
					-2.14848	931.358	Initialization
					-1.73528	933.043	Initialization
					-1.32207	934.887	Initialization
					-0.908864	936.891	Initialization
					-0.495658	939.055	Initialization
					-0.0824523	941.378	Initialization
					0.330754	943.861	Initialization
					0.74396	946.504	Initialization
					1.15717	949.306	Initialization
					1.57037	952.269	Initialization
					1.98358	955.391	Initialization
					2.39678	958.672	Initialization
					2.80999	962.114	Initialization
					3.2232	965.716	Initialization
					3.6364	969.477	Initialization
					4.04961	973.399	Initialization
					4.46281	977.48	Initialization
					4.87602	981.721	Initialization
					5.28923	986.122	Initialization
					5.70243	990.683	Initialization
					6.11564	995.404	Initialization
					6.52884	1000.29	Initialization
					6.94205	1005.33	Initialization
					7.35526	1010.53	Initialization
					7.76846	1015.89	Initialization
					8.18167	1021.41	Initialization
					8.59487	1027.09	Initialization
					9.00808	1032.93	Initialization
					9.42129	1038.93	Initialization
					9.83449	1045.09	Initialization
					10.2477	1051.41	Initialization
					10.6609	1057.89	Initialization
					11.0741	1064.53	Initialization
					11.4873	1071.33	Initialization
					11.9005	1078.29	Initialization
					12.3137	1085.41	Initialization
					12.7269	1092.69	Initialization
					13.1401	1100.13	Initialization
					13.5533	1107.73	Initialization
					13.9666	1115.49	Initialization
					14.3798	1123.41	Initialization
					14.793	1131.49	Initialization
					15.2062	1139.73	Initialization
					15.6194	1148.13	Initialization
					16.0326	1156.68	Initialization
					16.4458	1165.4	Initialization
					16.859	1174.28	Initialization
					17.2722	1183.31	Initialization
					17.6854	1192.51	Initialization
					18.0986	1201.86	Initialization
					18.5118	1211.38	Initialization
					18.925	1221.05	Initialization
					19.3382	1230.89	Initialization
					19.7514	1240.88	Initialization
					20.1646	1251.03	Initialization
					20.5778	1261.34	Initialization
					20.9911	1271.81	Initialization
					21.4043	1282.44	Initialization
					21.8175	1293.23	Initialization
					22.2307	1304.18	Initialization
					22.6439	1315.28	Initialization
					23.0571	1326.55	Initialization
					23.4703	1337.97	Initialization
					23.8835	1349.56	Initialization
					24.2967	1361.3	Initialization
					24.7099	1373.2	Initialization
					25.1231	1385.26	Initialization
					25.5363	1397.48	Initialization
					25.9495	1409.85	Initialization
					26.3627	1422.39	Initialization
					26.7759	1435.08	Initialization
					27.1891	1447.93	Initialization
					27.6024	1460.94	Initialization
					28.0156	1474.11	Initialization
					28.4288	1487.44	Initialization
					28.842	1500.93	Initialization
					29.2552	1514.57	Initialization
					29.6684	1528.37	Initialization
					30.0816	1542.33	Initialization
					30.4948	1556.45	Initialization
					30.908	1570.73	Initialization
					-51.32	1281.08	Epoch 50
					-50.9068	1267.77	Epoch 50
					-50.4936	1254.64	Epoch 50
					-50.0804	1241.69	Epoch 50
					-49.6672	1228.91	Epoch 50
					-49.254	1216.3	Epoch 50
					-48.8408	1203.87	Epoch 50
					-48.4276	1191.61	Epoch 50
					-48.0144	1179.52	Epoch 50
					-47.6011	1167.61	Epoch 50
					-47.1879	1155.86	Epoch 50
					-46.7747	1144.29	Epoch 50
					-46.3615	1132.89	Epoch 50
					-45.9483	1121.65	Epoch 50
					-45.5351	1110.59	Epoch 50
					-45.1219	1099.69	Epoch 50
					-44.7087	1088.96	Epoch 50
					-44.2955	1078.4	Epoch 50
					-43.8823	1068.01	Epoch 50
					-43.4691	1057.78	Epoch 50
					-43.0559	1047.71	Epoch 50
					-42.6427	1037.81	Epoch 50
					-42.2295	1028.07	Epoch 50
					-41.8163	1018.49	Epoch 50
					-41.4031	1009.08	Epoch 50
					-40.9898	999.825	Epoch 50
					-40.5766	990.731	Epoch 50
					-40.1634	981.795	Epoch 50
					-39.7502	973.017	Epoch 50
					-39.337	964.397	Epoch 50
					-38.9238	955.932	Epoch 50
					-38.5106	947.623	Epoch 50
					-38.0974	939.468	Epoch 50
					-37.6842	931.467	Epoch 50
					-37.271	923.618	Epoch 50
					-36.8578	915.92	Epoch 50
					-36.4446	908.373	Epoch 50
					-36.0314	900.976	Epoch 50
					-35.6182	893.727	Epoch 50
					-35.205	886.625	Epoch 50
					-34.7918	879.671	Epoch 50
					-34.3786	872.862	Epoch 50
					-33.9653	866.198	Epoch 50
					-33.5521	859.677	Epoch 50
					-33.1389	853.299	Epoch 50
					-32.7257	847.063	Epoch 50
					-32.3125	840.967	Epoch 50
					-31.8993	835.011	Epoch 50
					-31.4861	829.194	Epoch 50
					-31.0729	823.515	Epoch 50
					-30.6597	817.972	Epoch 50
					-30.2465	812.566	Epoch 50
					-29.8333	807.294	Epoch 50
					-29.4201	802.156	Epoch 50
					-29.0069	797.151	Epoch 50
					-28.5937	792.279	Epoch 50
					-28.1805	787.537	Epoch 50
					-27.7673	782.926	Epoch 50
					-27.3541	778.444	Epoch 50
					-26.9408	774.091	Epoch 50
					-26.5276	769.865	Epoch 50
					-26.1144	765.766	Epoch 50
					-25.7012	761.793	Epoch 50
					-25.288	757.946	Epoch 50
					-24.8748	754.222	Epoch 50
					-24.4616	750.623	Epoch 50
					-24.0484	747.146	Epoch 50
					-23.6352	743.791	Epoch 50
					-23.222	740.558	Epoch 50
					-22.8088	737.445	Epoch 50
					-22.3956	734.452	Epoch 50
					-21.9824	731.579	Epoch 50
					-21.5692	728.824	Epoch 50
					-21.156	726.187	Epoch 50
					-20.7428	723.668	Epoch 50
					-20.3295	721.266	Epoch 50
					-19.9163	718.98	Epoch 50
					-19.5031	716.81	Epoch 50
					-19.0899	714.755	Epoch 50
					-18.6767	712.815	Epoch 50
					-18.2635	710.99	Epoch 50
					-17.8503	709.278	Epoch 50
					-17.4371	707.68	Epoch 50
					-17.0239	706.195	Epoch 50
					-16.6107	704.823	Epoch 50
					-16.1975	703.563	Epoch 50
					-15.7843	702.416	Epoch 50
					-15.3711	701.38	Epoch 50
					-14.9579	700.456	Epoch 50
					-14.5447	699.644	Epoch 50
					-14.1315	698.942	Epoch 50
					-13.7183	698.351	Epoch 50
					-13.305	697.871	Epoch 50
					-12.8918	697.502	Epoch 50
					-12.4786	697.243	Epoch 50
					-12.0654	697.094	Epoch 50
					-11.6522	697.055	Epoch 50
					-11.239	697.127	Epoch 50
					-10.8258	697.309	Epoch 50
					-10.4126	697.6	Epoch 50
					-9.9994	698.002	Epoch 50
					-9.58619	698.514	Epoch 50
					-9.17298	699.136	Epoch 50
					-8.75978	699.868	Epoch 50
					-8.34657	700.71	Epoch 50
					-7.93337	701.662	Epoch 50
					-7.52016	702.725	Epoch 50
					-7.10695	703.898	Epoch 50
					-6.69375	705.182	Epoch 50
					-6.28054	706.577	Epoch 50
					-5.86734	708.082	Epoch 50
					-5.45413	709.699	Epoch 50
					-5.04092	711.427	Epoch 50
					-4.62772	713.267	Epoch 50
					-4.21451	715.218	Epoch 50
					-3.80131	717.281	Epoch 50
					-3.3881	719.457	Epoch 50
					-2.97489	721.745	Epoch 50
					-2.56169	724.146	Epoch 50
					-2.14848	726.659	Epoch 50
					-1.73528	729.287	Epoch 50
					-1.32207	732.028	Epoch 50
					-0.908864	734.882	Epoch 50
					-0.495658	737.852	Epoch 50
					-0.0824523	740.936	Epoch 50
					0.330754	744.134	Epoch 50
					0.74396	747.449	Epoch 50
					1.15717	750.879	Epoch 50
					1.57037	754.425	Epoch 50
					1.98358	758.088	Epoch 50
					2.39678	761.867	Epoch 50
					2.80999	765.764	Epoch 50
					3.2232	769.778	Epoch 50
					3.6364	773.911	Epoch 50
					4.04961	778.162	Epoch 50
					4.46281	782.532	Epoch 50
					4.87602	787.022	Epoch 50
					5.28923	791.631	Epoch 50
					5.70243	796.36	Epoch 50
					6.11564	801.21	Epoch 50
					6.52884	806.182	Epoch 50
					6.94205	811.274	Epoch 50
					7.35526	816.489	Epoch 50
					7.76846	821.826	Epoch 50
					8.18167	827.286	Epoch 50
					8.59487	832.869	Epoch 50
					9.00808	838.577	Epoch 50
					9.42129	844.408	Epoch 50
					9.83449	850.364	Epoch 50
					10.2477	856.445	Epoch 50
					10.6609	862.652	Epoch 50
					11.0741	868.985	Epoch 50
					11.4873	875.445	Epoch 50
					11.9005	882.032	Epoch 50
					12.3137	888.746	Epoch 50
					12.7269	895.588	Epoch 50
					13.1401	902.558	Epoch 50
					13.5533	909.657	Epoch 50
					13.9666	916.886	Epoch 50
					14.3798	924.244	Epoch 50
					14.793	931.733	Epoch 50
					15.2062	939.352	Epoch 50
					15.6194	947.102	Epoch 50
					16.0326	954.984	Epoch 50
					16.4458	962.998	Epoch 50
					16.859	971.145	Epoch 50
					17.2722	979.424	Epoch 50
					17.6854	987.837	Epoch 50
					18.0986	996.384	Epoch 50
					18.5118	1005.06	Epoch 50
					18.925	1013.88	Epoch 50
					19.3382	1022.83	Epoch 50
					19.7514	1031.92	Epoch 50
					20.1646	1041.14	Epoch 50
					20.5778	1050.5	Epoch 50
					20.9911	1059.99	Epoch 50
					21.4043	1069.62	Epoch 50
					21.8175	1079.39	Epoch 50
					22.2307	1089.3	Epoch 50
					22.6439	1099.35	Epoch 50
					23.0571	1109.53	Epoch 50
					23.4703	1119.86	Epoch 50
					23.8835	1130.32	Epoch 50
					24.2967	1140.93	Epoch 50
					24.7099	1151.67	Epoch 50
					25.1231	1162.56	Epoch 50
					25.5363	1173.58	Epoch 50
					25.9495	1184.75	Epoch 50
					26.3627	1196.06	Epoch 50
					26.7759	1207.51	Epoch 50
					27.1891	1219.11	Epoch 50
					27.6024	1230.85	Epoch 50
					28.0156	1242.73	Epoch 50
					28.4288	1254.75	Epoch 50
					28.842	1266.92	Epoch 50
					29.2552	1279.23	Epoch 50
					29.6684	1291.69	Epoch 50
					30.0816	1304.29	Epoch 50
					30.4948	1317.04	Epoch 50
					30.908	1329.94	Epoch 50
					-51.32	1042.57	Epoch 100
					-50.9068	1033.46	Epoch 100
					-50.4936	1024.6	Epoch 100
					-50.0804	1015.97	Epoch 100
					-49.6672	1007.59	Epoch 100
					-49.254	999.45	Epoch 100
					-48.8408	991.546	Epoch 100
					-48.4276	983.878	Epoch 100
					-48.0144	976.447	Epoch 100
					-47.6011	969.248	Epoch 100
					-47.1879	962.282	Epoch 100
					-46.7747	955.544	Epoch 100
					-46.3615	949.035	Epoch 100
					-45.9483	942.75	Epoch 100
					-45.5351	936.687	Epoch 100
					-45.1219	930.844	Epoch 100
					-44.7087	925.218	Epoch 100
					-44.2955	919.806	Epoch 100
					-43.8823	914.605	Epoch 100
					-43.4691	909.61	Epoch 100
					-43.0559	904.819	Epoch 100
					-42.6427	900.229	Epoch 100
					-42.2295	895.834	Epoch 100
					-41.8163	891.632	Epoch 100
					-41.4031	887.619	Epoch 100
					-40.9898	883.789	Epoch 100
					-40.5766	880.139	Epoch 100
					-40.1634	876.664	Epoch 100
					-39.7502	873.36	Epoch 100
					-39.337	870.222	Epoch 100
					-38.9238	867.246	Epoch 100
					-38.5106	864.425	Epoch 100
					-38.0974	861.757	Epoch 100
					-37.6842	859.234	Epoch 100
					-37.271	856.853	Epoch 100
					-36.8578	854.608	Epoch 100
					-36.4446	852.495	Epoch 100
					-36.0314	850.507	Epoch 100
					-35.6182	848.64	Epoch 100
					-35.205	846.889	Epoch 100
					-34.7918	845.248	Epoch 100
					-34.3786	843.713	Epoch 100
					-33.9653	842.277	Epoch 100
					-33.5521	840.937	Epoch 100
					-33.1389	839.686	Epoch 100
					-32.7257	838.52	Epoch 100
					-32.3125	837.435	Epoch 100
					-31.8993	836.424	Epoch 100
					-31.4861	835.484	Epoch 100
					-31.0729	834.61	Epoch 100
					-30.6597	833.797	Epoch 100
					-30.2465	833.04	Epoch 100
					-29.8333	832.336	Epoch 100
					-29.4201	831.681	Epoch 100
					-29.0069	831.069	Epoch 100
					-28.5937	830.498	Epoch 100
					-28.1805	829.963	Epoch 100
					-27.7673	829.461	Epoch 100
					-27.3541	828.989	Epoch 100
					-26.9408	828.542	Epoch 100
					-26.5276	828.119	Epoch 100
					-26.1144	827.715	Epoch 100
					-25.7012	827.328	Epoch 100
					-25.288	826.956	Epoch 100
					-24.8748	826.596	Epoch 100
					-24.4616	826.245	Epoch 100
					-24.0484	825.901	Epoch 100
					-23.6352	825.563	Epoch 100
					-23.222	825.227	Epoch 100
					-22.8088	824.894	Epoch 100
					-22.3956	824.56	Epoch 100
					-21.9824	824.225	Epoch 100
					-21.5692	823.888	Epoch 100
					-21.156	823.546	Epoch 100
					-20.7428	823.2	Epoch 100
					-20.3295	822.848	Epoch 100
					-19.9163	822.489	Epoch 100
					-19.5031	822.124	Epoch 100
					-19.0899	821.751	Epoch 100
					-18.6767	821.37	Epoch 100
					-18.2635	820.98	Epoch 100
					-17.8503	820.583	Epoch 100
					-17.4371	820.177	Epoch 100
					-17.0239	819.763	Epoch 100
					-16.6107	819.341	Epoch 100
					-16.1975	818.912	Epoch 100
					-15.7843	818.474	Epoch 100
					-15.3711	818.03	Epoch 100
					-14.9579	817.58	Epoch 100
					-14.5447	817.123	Epoch 100
					-14.1315	816.662	Epoch 100
					-13.7183	816.196	Epoch 100
					-13.305	815.726	Epoch 100
					-12.8918	815.254	Epoch 100
					-12.4786	814.78	Epoch 100
					-12.0654	814.305	Epoch 100
					-11.6522	813.831	Epoch 100
					-11.239	813.358	Epoch 100
					-10.8258	812.887	Epoch 100
					-10.4126	812.421	Epoch 100
					-9.9994	811.959	Epoch 100
					-9.58619	811.504	Epoch 100
					-9.17298	811.056	Epoch 100
					-8.75978	810.617	Epoch 100
					-8.34657	810.189	Epoch 100
					-7.93337	809.772	Epoch 100
					-7.52016	809.369	Epoch 100
					-7.10695	808.98	Epoch 100
					-6.69375	808.608	Epoch 100
					-6.28054	808.253	Epoch 100
					-5.86734	807.917	Epoch 100
					-5.45413	807.603	Epoch 100
					-5.04092	807.31	Epoch 100
					-4.62772	807.042	Epoch 100
					-4.21451	806.8	Epoch 100
					-3.80131	806.585	Epoch 100
					-3.3881	806.399	Epoch 100
					-2.97489	806.243	Epoch 100
					-2.56169	806.12	Epoch 100
					-2.14848	806.031	Epoch 100
					-1.73528	805.978	Epoch 100
					-1.32207	805.962	Epoch 100
					-0.908864	805.986	Epoch 100
					-0.495658	806.05	Epoch 100
					-0.0824523	806.157	Epoch 100
					0.330754	806.309	Epoch 100
					0.74396	806.507	Epoch 100
					1.15717	806.753	Epoch 100
					1.57037	807.049	Epoch 100
					1.98358	807.397	Epoch 100
					2.39678	807.798	Epoch 100
					2.80999	808.254	Epoch 100
					3.2232	808.767	Epoch 100
					3.6364	809.339	Epoch 100
					4.04961	809.972	Epoch 100
					4.46281	810.668	Epoch 100
					4.87602	811.427	Epoch 100
					5.28923	812.253	Epoch 100
					5.70243	813.147	Epoch 100
					6.11564	814.111	Epoch 100
					6.52884	815.146	Epoch 100
					6.94205	816.254	Epoch 100
					7.35526	817.438	Epoch 100
					7.76846	818.699	Epoch 100
					8.18167	820.039	Epoch 100
					8.59487	821.46	Epoch 100
					9.00808	822.963	Epoch 100
					9.42129	824.551	Epoch 100
					9.83449	826.224	Epoch 100
					10.2477	827.986	Epoch 100
					10.6609	829.837	Epoch 100
					11.0741	831.78	Epoch 100
					11.4873	833.816	Epoch 100
					11.9005	835.948	Epoch 100
					12.3137	838.176	Epoch 100
					12.7269	840.503	Epoch 100
					13.1401	842.93	Epoch 100
					13.5533	845.46	Epoch 100
					13.9666	848.093	Epoch 100
					14.3798	850.832	Epoch 100
					14.793	853.678	Epoch 100
					15.2062	856.633	Epoch 100
					15.6194	859.698	Epoch 100
					16.0326	862.876	Epoch 100
					16.4458	866.168	Epoch 100
					16.859	869.576	Epoch 100
					17.2722	873.101	Epoch 100
					17.6854	876.745	Epoch 100
					18.0986	880.509	Epoch 100
					18.5118	884.395	Epoch 100
					18.925	888.405	Epoch 100
					19.3382	892.539	Epoch 100
					19.7514	896.801	Epoch 100
					20.1646	901.19	Epoch 100
					20.5778	905.71	Epoch 100
					20.9911	910.36	Epoch 100
					21.4043	915.143	Epoch 100
					21.8175	920.06	Epoch 100
					22.2307	925.112	Epoch 100
					22.6439	930.301	Epoch 100
					23.0571	935.628	Epoch 100
					23.4703	941.094	Epoch 100
					23.8835	946.701	Epoch 100
					24.2967	952.451	Epoch 100
					24.7099	958.343	Epoch 100
					25.1231	964.38	Epoch 100
					25.5363	970.563	Epoch 100
					25.9495	976.893	Epoch 100
					26.3627	983.371	Epoch 100
					26.7759	989.998	Epoch 100
					27.1891	996.776	Epoch 100
					27.6024	1003.71	Epoch 100
					28.0156	1010.79	Epoch 100
					28.4288	1018.02	Epoch 100
					28.842	1025.41	Epoch 100
					29.2552	1032.96	Epoch 100
					29.6684	1040.66	Epoch 100
					30.0816	1048.52	Epoch 100
					30.4948	1056.54	Epoch 100
					30.908	1064.72	Epoch 100
					-51.32	1018.55	Epoch 200
					-50.9068	1011.46	Epoch 200
					-50.4936	1004.56	Epoch 200
					-50.0804	997.878	Epoch 200
					-49.6672	991.392	Epoch 200
					-49.254	985.104	Epoch 200
					-48.8408	979.01	Epoch 200
					-48.4276	973.107	Epoch 200
					-48.0144	967.392	Epoch 200
					-47.6011	961.86	Epoch 200
					-47.1879	956.509	Epoch 200
					-46.7747	951.334	Epoch 200
					-46.3615	946.331	Epoch 200
					-45.9483	941.498	Epoch 200
					-45.5351	936.829	Epoch 200
					-45.1219	932.321	Epoch 200
					-44.7087	927.97	Epoch 200
					-44.2955	923.772	Epoch 200
					-43.8823	919.722	Epoch 200
					-43.4691	915.817	Epoch 200
					-43.0559	912.052	Epoch 200
					-42.6427	908.424	Epoch 200
					-42.2295	904.927	Epoch 200
					-41.8163	901.559	Epoch 200
					-41.4031	898.315	Epoch 200
					-40.9898	895.191	Epoch 200
					-40.5766	892.183	Epoch 200
					-40.1634	889.286	Epoch 200
					-39.7502	886.498	Epoch 200
					-39.337	883.814	Epoch 200
					-38.9238	881.23	Epoch 200
					-38.5106	878.742	Epoch 200
					-38.0974	876.347	Epoch 200
					-37.6842	874.041	Epoch 200
					-37.271	871.821	Epoch 200
					-36.8578	869.683	Epoch 200
					-36.4446	867.623	Epoch 200
					-36.0314	865.639	Epoch 200
					-35.6182	863.726	Epoch 200
					-35.205	861.882	Epoch 200
					-34.7918	860.105	Epoch 200
					-34.3786	858.39	Epoch 200
					-33.9653	856.734	Epoch 200
					-33.5521	855.137	Epoch 200
					-33.1389	853.593	Epoch 200
					-32.7257	852.102	Epoch 200
					-32.3125	850.66	Epoch 200
					-31.8993	849.265	Epoch 200
					-31.4861	847.915	Epoch 200
					-31.0729	846.607	Epoch 200
					-30.6597	845.34	Epoch 200
					-30.2465	844.111	Epoch 200
					-29.8333	842.919	Epoch 200
					-29.4201	841.762	Epoch 200
					-29.0069	840.638	Epoch 200
					-28.5937	839.545	Epoch 200
					-28.1805	838.482	Epoch 200
					-27.7673	837.447	Epoch 200
					-27.3541	836.44	Epoch 200
					-26.9408	835.458	Epoch 200
					-26.5276	834.5	Epoch 200
					-26.1144	833.566	Epoch 200
					-25.7012	832.655	Epoch 200
					-25.288	831.764	Epoch 200
					-24.8748	830.894	Epoch 200
					-24.4616	830.044	Epoch 200
					-24.0484	829.212	Epoch 200
					-23.6352	828.399	Epoch 200
					-23.222	827.603	Epoch 200
					-22.8088	826.823	Epoch 200
					-22.3956	826.06	Epoch 200
					-21.9824	825.312	Epoch 200
					-21.5692	824.58	Epoch 200
					-21.156	823.863	Epoch 200
					-20.7428	823.16	Epoch 200
					-20.3295	822.472	Epoch 200
					-19.9163	821.797	Epoch 200
					-19.5031	821.137	Epoch 200
					-19.0899	820.49	Epoch 200
					-18.6767	819.857	Epoch 200
					-18.2635	819.238	Epoch 200
					-17.8503	818.632	Epoch 200
					-17.4371	818.039	Epoch 200
					-17.0239	817.46	Epoch 200
					-16.6107	816.895	Epoch 200
					-16.1975	816.343	Epoch 200
					-15.7843	815.806	Epoch 200
					-15.3711	815.282	Epoch 200
					-14.9579	814.773	Epoch 200
					-14.5447	814.278	Epoch 200
					-14.1315	813.797	Epoch 200
					-13.7183	813.332	Epoch 200
					-13.305	812.882	Epoch 200
					-12.8918	812.448	Epoch 200
					-12.4786	812.03	Epoch 200
					-12.0654	811.628	Epoch 200
					-11.6522	811.243	Epoch 200
					-11.239	810.876	Epoch 200
					-10.8258	810.526	Epoch 200
					-10.4126	810.194	Epoch 200
					-9.9994	809.88	Epoch 200
					-9.58619	809.586	Epoch 200
					-9.17298	809.312	Epoch 200
					-8.75978	809.057	Epoch 200
					-8.34657	808.824	Epoch 200
					-7.93337	808.612	Epoch 200
					-7.52016	808.422	Epoch 200
					-7.10695	808.254	Epoch 200
					-6.69375	808.11	Epoch 200
					-6.28054	807.99	Epoch 200
					-5.86734	807.894	Epoch 200
					-5.45413	807.824	Epoch 200
					-5.04092	807.78	Epoch 200
					-4.62772	807.762	Epoch 200
					-4.21451	807.773	Epoch 200
					-3.80131	807.811	Epoch 200
					-3.3881	807.879	Epoch 200
					-2.97489	807.976	Epoch 200
					-2.56169	808.104	Epoch 200
					-2.14848	808.264	Epoch 200
					-1.73528	808.457	Epoch 200
					-1.32207	808.682	Epoch 200
					-0.908864	808.942	Epoch 200
					-0.495658	809.237	Epoch 200
					-0.0824523	809.569	Epoch 200
					0.330754	809.937	Epoch 200
					0.74396	810.343	Epoch 200
					1.15717	810.789	Epoch 200
					1.57037	811.274	Epoch 200
					1.98358	811.801	Epoch 200
					2.39678	812.37	Epoch 200
					2.80999	812.982	Epoch 200
					3.2232	813.638	Epoch 200
					3.6364	814.34	Epoch 200
					4.04961	815.089	Epoch 200
					4.46281	815.885	Epoch 200
					4.87602	816.73	Epoch 200
					5.28923	817.625	Epoch 200
					5.70243	818.571	Epoch 200
					6.11564	819.57	Epoch 200
					6.52884	820.623	Epoch 200
					6.94205	821.731	Epoch 200
					7.35526	822.895	Epoch 200
					7.76846	824.117	Epoch 200
					8.18167	825.397	Epoch 200
					8.59487	826.738	Epoch 200
					9.00808	828.141	Epoch 200
					9.42129	829.607	Epoch 200
					9.83449	831.137	Epoch 200
					10.2477	832.733	Epoch 200
					10.6609	834.396	Epoch 200
					11.0741	836.128	Epoch 200
					11.4873	837.931	Epoch 200
					11.9005	839.805	Epoch 200
					12.3137	841.752	Epoch 200
					12.7269	843.774	Epoch 200
					13.1401	845.872	Epoch 200
					13.5533	848.048	Epoch 200
					13.9666	850.303	Epoch 200
					14.3798	852.64	Epoch 200
					14.793	855.059	Epoch 200
					15.2062	857.562	Epoch 200
					15.6194	860.15	Epoch 200
					16.0326	862.826	Epoch 200
					16.4458	865.591	Epoch 200
					16.859	868.447	Epoch 200
					17.2722	871.395	Epoch 200
					17.6854	874.437	Epoch 200
					18.0986	877.575	Epoch 200
					18.5118	880.81	Epoch 200
					18.925	884.144	Epoch 200
					19.3382	887.578	Epoch 200
					19.7514	891.115	Epoch 200
					20.1646	894.756	Epoch 200
					20.5778	898.502	Epoch 200
					20.9911	902.356	Epoch 200
					21.4043	906.319	Epoch 200
					21.8175	910.393	Epoch 200
					22.2307	914.579	Epoch 200
					22.6439	918.88	Epoch 200
					23.0571	923.296	Epoch 200
					23.4703	927.829	Epoch 200
					23.8835	932.482	Epoch 200
					24.2967	937.256	Epoch 200
					24.7099	942.151	Epoch 200
					25.1231	947.171	Epoch 200
					25.5363	952.317	Epoch 200
					25.9495	957.59	Epoch 200
					26.3627	962.991	Epoch 200
					26.7759	968.524	Epoch 200
					27.1891	974.188	Epoch 200
					27.6024	979.985	Epoch 200
					28.0156	985.918	Epoch 200
					28.4288	991.987	Epoch 200
					28.842	998.195	Epoch 200
					29.2552	1004.54	Epoch 200
					29.6684	1011.03	Epoch 200
					30.0816	1017.66	Epoch 200
					30.4948	1024.43	Epoch 200
					30.908	1031.35	Epoch 200

## Sheet: Fig 4b
CsPbBr3 Line Plots (ThicknessNN)					Thickness Plots
epoch	wR_all	ASU RMSD (A)	thermal displacements frobenius norm (A)		theta (degrees)	thickness (A)	series
0	0.370968	0.0893344	0.0438185		-58.987	1424.07	Ground Truth
5	0.280039	0.0512295	0.0418584		-56.9693	1421.7	Ground Truth
10	0.239674	0.0360984	0.0405065		-54.9517	1419.55	Ground Truth
15	0.211292	0.0224667	0.0386489		-52.934	1417.58	Ground Truth
20	0.190501	0.010709	0.0363037		-50.9164	1415.78	Ground Truth
25	0.176957	0.0114498	0.0341293		-48.8987	1414.14	Ground Truth
30	0.164396	0.0100475	0.0320498		-46.8811	1412.63	Ground Truth
35	0.148559	0.00815444	0.0298802		-44.8634	1411.25	Ground Truth
40	0.133995	0.00660657	0.0276701		-42.8458	1409.98	Ground Truth
45	0.121315	0.00514792	0.0254106		-40.8281	1408.81	Ground Truth
50	0.108499	0.00501024	0.0231146		-38.8104	1407.74	Ground Truth
55	0.0957697	0.00371346	0.0207082		-36.7928	1406.76	Ground Truth
60	0.0841667	0.00235412	0.0182511		-34.7751	1405.85	Ground Truth
65	0.0725598	0.00251916	0.015716		-32.7575	1405.03	Ground Truth
70	0.0615005	0.00223553	0.0130852		-30.7398	1404.27	Ground Truth
75	0.0508588	0.00154877	0.0103406		-28.7222	1403.58	Ground Truth
80	0.0411969	0.00104439	0.007657		-26.7045	1402.95	Ground Truth
85	0.0328957	0.000741818	0.00531283		-24.6869	1402.39	Ground Truth
90	0.0270396	0.000552283	0.00356608		-22.6692	1401.87	Ground Truth
95	0.0260465	0.00106056	0.00248684		-20.6516	1401.41	Ground Truth
100	0.0226541	0.000731108	0.00171405		-18.6339	1401	Ground Truth
105	0.022538	0.000815549	0.00125336		-16.6162	1400.64	Ground Truth
110	0.0225931	0.000444982	0.00115379		-14.5986	1400.32	Ground Truth
115	0.0220501	0.000274012	0.00102307		-12.5809	1400.05	Ground Truth
120	0.0216165	0.000264892	0.000922088		-10.5633	1399.82	Ground Truth
125	0.0216027	0.000417098	0.000971184		-8.54562	1399.64	Ground Truth
130	0.0215953	0.000266551	0.00106241		-6.52797	1399.5	Ground Truth
135	0.0215657	0.000246008	0.00111333		-4.51031	1399.39	Ground Truth
140	0.0215302	0.000244789	0.00111726		-2.49266	1399.33	Ground Truth
145	0.0215035	0.000245849	0.00108		-0.475	1399.31	Ground Truth
150	0.0214947	0.000283715	0.00103344		1.54266	1399.33	Ground Truth
155	0.0214937	0.000279975	0.0010191		3.56031	1399.39	Ground Truth
160	0.0214892	0.000268097	0.00103026		5.57797	1399.5	Ground Truth
165	0.0214904	0.000239386	0.00105102		7.59562	1399.64	Ground Truth
170	0.0214926	0.000291003	0.00106271		9.61328	1399.82	Ground Truth
175	0.0215166	0.00020584	0.00106475		11.6309	1400.05	Ground Truth
180	0.0216811	0.000467668	0.00105239		13.6486	1400.32	Ground Truth
185	0.0216015	0.000195483	0.00105335		15.6662	1400.64	Ground Truth
190	0.021515	0.000332132	0.00104901		17.6839	1401	Ground Truth
195	0.0216948	0.000202849	0.00105539		19.7016	1401.41	Ground Truth
200	0.02166	0.000400715	0.0010407		21.7192	1401.87	Ground Truth
					23.7369	1402.39	Ground Truth
					25.7545	1402.95	Ground Truth
					27.7722	1403.58	Ground Truth
					29.7898	1404.27	Ground Truth
					31.8075	1405.03	Ground Truth
					33.8251	1405.85	Ground Truth
					35.8428	1406.76	Ground Truth
					37.8604	1407.74	Ground Truth
					39.8781	1408.81	Ground Truth
					41.8958	1409.98	Ground Truth
					43.9134	1411.25	Ground Truth
					45.9311	1412.63	Ground Truth
					47.9487	1414.14	Ground Truth
					49.9664	1415.78	Ground Truth
					51.984	1417.58	Ground Truth
					54.0017	1419.55	Ground Truth
					56.0193	1421.7	Ground Truth
					58.037	1424.07	Ground Truth
					-58.987	1230	Initialization
					-58.3989	1230.65	Initialization
					-57.8109	1231.3	Initialization
					-57.2228	1231.95	Initialization
					-56.6348	1232.58	Initialization
					-56.0467	1233.22	Initialization
					-55.4586	1233.84	Initialization
					-54.8706	1234.46	Initialization
					-54.2825	1235.08	Initialization
					-53.6945	1235.69	Initialization
					-53.1064	1236.3	Initialization
					-52.5183	1236.9	Initialization
					-51.9303	1237.49	Initialization
					-51.3422	1238.08	Initialization
					-50.7542	1238.66	Initialization
					-50.1661	1239.24	Initialization
					-49.578	1239.81	Initialization
					-48.99	1240.38	Initialization
					-48.4019	1240.94	Initialization
					-47.8139	1241.49	Initialization
					-47.2258	1242.04	Initialization
					-46.6377	1242.59	Initialization
					-46.0497	1243.13	Initialization
					-45.4616	1243.66	Initialization
					-44.8736	1244.19	Initialization
					-44.2855	1244.71	Initialization
					-43.6974	1245.23	Initialization
					-43.1094	1245.74	Initialization
					-42.5213	1246.24	Initialization
					-41.9333	1246.74	Initialization
					-41.3452	1247.24	Initialization
					-40.7571	1247.73	Initialization
					-40.1691	1248.21	Initialization
					-39.581	1248.69	Initialization
					-38.9929	1249.16	Initialization
					-38.4049	1249.63	Initialization
					-37.8168	1250.09	Initialization
					-37.2288	1250.54	Initialization
					-36.6407	1250.99	Initialization
					-36.0526	1251.44	Initialization
					-35.4646	1251.88	Initialization
					-34.8765	1252.31	Initialization
					-34.2885	1252.74	Initialization
					-33.7004	1253.17	Initialization
					-33.1123	1253.59	Initialization
					-32.5243	1254	Initialization
					-31.9362	1254.41	Initialization
					-31.3482	1254.81	Initialization
					-30.7601	1255.21	Initialization
					-30.172	1255.61	Initialization
					-29.584	1255.99	Initialization
					-28.9959	1256.38	Initialization
					-28.4079	1256.76	Initialization
					-27.8198	1257.13	Initialization
					-27.2317	1257.5	Initialization
					-26.6437	1257.87	Initialization
					-26.0556	1258.23	Initialization
					-25.4676	1258.58	Initialization
					-24.8795	1258.94	Initialization
					-24.2914	1259.28	Initialization
					-23.7034	1259.63	Initialization
					-23.1153	1259.96	Initialization
					-22.5273	1260.3	Initialization
					-21.9392	1260.63	Initialization
					-21.3511	1260.96	Initialization
					-20.7631	1261.28	Initialization
					-20.175	1261.6	Initialization
					-19.587	1261.92	Initialization
					-18.9989	1262.23	Initialization
					-18.4108	1262.54	Initialization
					-17.8228	1262.85	Initialization
					-17.2347	1263.15	Initialization
					-16.6467	1263.45	Initialization
					-16.0586	1263.75	Initialization
					-15.4705	1264.04	Initialization
					-14.8825	1264.33	Initialization
					-14.2944	1264.62	Initialization
					-13.7064	1264.91	Initialization
					-13.1183	1265.19	Initialization
					-12.5302	1265.47	Initialization
					-11.9422	1265.75	Initialization
					-11.3541	1266.03	Initialization
					-10.7661	1266.31	Initialization
					-10.178	1266.58	Initialization
					-9.58993	1266.85	Initialization
					-9.00187	1267.12	Initialization
					-8.41381	1267.39	Initialization
					-7.82575	1267.66	Initialization
					-7.23769	1267.93	Initialization
					-6.64963	1268.2	Initialization
					-6.06157	1268.46	Initialization
					-5.47351	1268.73	Initialization
					-4.88545	1268.99	Initialization
					-4.29739	1269.26	Initialization
					-3.70933	1269.52	Initialization
					-3.12127	1269.78	Initialization
					-2.53321	1270.05	Initialization
					-1.94515	1270.31	Initialization
					-1.35709	1270.58	Initialization
					-0.76903	1270.84	Initialization
					-0.18097	1271.11	Initialization
					0.40709	1271.37	Initialization
					0.995151	1271.64	Initialization
					1.58321	1271.91	Initialization
					2.17127	1272.18	Initialization
					2.75933	1272.45	Initialization
					3.34739	1272.72	Initialization
					3.93545	1272.99	Initialization
					4.52351	1273.27	Initialization
					5.11157	1273.54	Initialization
					5.69963	1273.82	Initialization
					6.28769	1274.1	Initialization
					6.87575	1274.38	Initialization
					7.46381	1274.66	Initialization
					8.05187	1274.95	Initialization
					8.63993	1275.24	Initialization
					9.22799	1275.53	Initialization
					9.81606	1275.82	Initialization
					10.4041	1276.11	Initialization
					10.9922	1276.41	Initialization
					11.5802	1276.71	Initialization
					12.1683	1277.01	Initialization
					12.7564	1277.32	Initialization
					13.3444	1277.63	Initialization
					13.9325	1277.94	Initialization
					14.5205	1278.26	Initialization
					15.1086	1278.57	Initialization
					15.6967	1278.9	Initialization
					16.2847	1279.22	Initialization
					16.8728	1279.55	Initialization
					17.4608	1279.88	Initialization
					18.0489	1280.21	Initialization
					18.637	1280.55	Initialization
					19.225	1280.89	Initialization
					19.8131	1281.24	Initialization
					20.4011	1281.59	Initialization
					20.9892	1281.94	Initialization
					21.5773	1282.29	Initialization
					22.1653	1282.65	Initialization
					22.7534	1283.02	Initialization
					23.3414	1283.38	Initialization
					23.9295	1283.75	Initialization
					24.5176	1284.13	Initialization
					25.1056	1284.5	Initialization
					25.6937	1284.88	Initialization
					26.2817	1285.27	Initialization
					26.8698	1285.66	Initialization
					27.4579	1286.05	Initialization
					28.0459	1286.44	Initialization
					28.634	1286.84	Initialization
					29.222	1287.24	Initialization
					29.8101	1287.65	Initialization
					30.3982	1288.06	Initialization
					30.9862	1288.47	Initialization
					31.5743	1288.88	Initialization
					32.1623	1289.3	Initialization
					32.7504	1289.73	Initialization
					33.3385	1290.15	Initialization
					33.9265	1290.58	Initialization
					34.5146	1291.01	Initialization
					35.1026	1291.45	Initialization
					35.6907	1291.89	Initialization
					36.2788	1292.33	Initialization
					36.8668	1292.77	Initialization
					37.4549	1293.22	Initialization
					38.0429	1293.67	Initialization
					38.631	1294.12	Initialization
					39.2191	1294.58	Initialization
					39.8071	1295.03	Initialization
					40.3952	1295.49	Initialization
					40.9833	1295.96	Initialization
					41.5713	1296.42	Initialization
					42.1594	1296.89	Initialization
					42.7474	1297.36	Initialization
					43.3355	1297.83	Initialization
					43.9236	1298.3	Initialization
					44.5116	1298.78	Initialization
					45.0997	1299.26	Initialization
					45.6877	1299.74	Initialization
					46.2758	1300.22	Initialization
					46.8639	1300.7	Initialization
					47.4519	1301.18	Initialization
					48.04	1301.67	Initialization
					48.628	1302.16	Initialization
					49.2161	1302.64	Initialization
					49.8042	1303.13	Initialization
					50.3922	1303.62	Initialization
					50.9803	1304.11	Initialization
					51.5683	1304.6	Initialization
					52.1564	1305.1	Initialization
					52.7445	1305.59	Initialization
					53.3325	1306.08	Initialization
					53.9206	1306.58	Initialization
					54.5086	1307.07	Initialization
					55.0967	1307.57	Initialization
					55.6848	1308.06	Initialization
					56.2728	1308.56	Initialization
					56.8609	1309.05	Initialization
					57.4489	1309.55	Initialization
					58.037	1310.04	Initialization
					-58.987	1440.24	Epoch 50
					-58.3989	1440.47	Epoch 50
					-57.8109	1440.68	Epoch 50
					-57.2228	1440.89	Epoch 50
					-56.6348	1441.08	Epoch 50
					-56.0467	1441.27	Epoch 50
					-55.4586	1441.45	Epoch 50
					-54.8706	1441.62	Epoch 50
					-54.2825	1441.78	Epoch 50
					-53.6945	1441.93	Epoch 50
					-53.1064	1442.08	Epoch 50
					-52.5183	1442.21	Epoch 50
					-51.9303	1442.34	Epoch 50
					-51.3422	1442.46	Epoch 50
					-50.7542	1442.58	Epoch 50
					-50.1661	1442.68	Epoch 50
					-49.578	1442.78	Epoch 50
					-48.99	1442.87	Epoch 50
					-48.4019	1442.95	Epoch 50
					-47.8139	1443.03	Epoch 50
					-47.2258	1443.1	Epoch 50
					-46.6377	1443.16	Epoch 50
					-46.0497	1443.22	Epoch 50
					-45.4616	1443.27	Epoch 50
					-44.8736	1443.32	Epoch 50
					-44.2855	1443.36	Epoch 50
					-43.6974	1443.39	Epoch 50
					-43.1094	1443.42	Epoch 50
					-42.5213	1443.45	Epoch 50
					-41.9333	1443.47	Epoch 50
					-41.3452	1443.48	Epoch 50
					-40.7571	1443.5	Epoch 50
					-40.1691	1443.5	Epoch 50
					-39.581	1443.51	Epoch 50
					-38.9929	1443.51	Epoch 50
					-38.4049	1443.51	Epoch 50
					-37.8168	1443.5	Epoch 50
					-37.2288	1443.49	Epoch 50
					-36.6407	1443.48	Epoch 50
					-36.0526	1443.47	Epoch 50
					-35.4646	1443.45	Epoch 50
					-34.8765	1443.43	Epoch 50
					-34.2885	1443.41	Epoch 50
					-33.7004	1443.39	Epoch 50
					-33.1123	1443.37	Epoch 50
					-32.5243	1443.35	Epoch 50
					-31.9362	1443.33	Epoch 50
					-31.3482	1443.3	Epoch 50
					-30.7601	1443.28	Epoch 50
					-30.172	1443.26	Epoch 50
					-29.584	1443.24	Epoch 50
					-28.9959	1443.21	Epoch 50
					-28.4079	1443.19	Epoch 50
					-27.8198	1443.17	Epoch 50
					-27.2317	1443.15	Epoch 50
					-26.6437	1443.14	Epoch 50
					-26.0556	1443.12	Epoch 50
					-25.4676	1443.11	Epoch 50
					-24.8795	1443.1	Epoch 50
					-24.2914	1443.09	Epoch 50
					-23.7034	1443.09	Epoch 50
					-23.1153	1443.09	Epoch 50
					-22.5273	1443.09	Epoch 50
					-21.9392	1443.09	Epoch 50
					-21.3511	1443.1	Epoch 50
					-20.7631	1443.11	Epoch 50
					-20.175	1443.13	Epoch 50
					-19.587	1443.15	Epoch 50
					-18.9989	1443.18	Epoch 50
					-18.4108	1443.21	Epoch 50
					-17.8228	1443.25	Epoch 50
					-17.2347	1443.29	Epoch 50
					-16.6467	1443.33	Epoch 50
					-16.0586	1443.39	Epoch 50
					-15.4705	1443.45	Epoch 50
					-14.8825	1443.51	Epoch 50
					-14.2944	1443.58	Epoch 50
					-13.7064	1443.66	Epoch 50
					-13.1183	1443.74	Epoch 50
					-12.5302	1443.83	Epoch 50
					-11.9422	1443.93	Epoch 50
					-11.3541	1444.04	Epoch 50
					-10.7661	1444.15	Epoch 50
					-10.178	1444.27	Epoch 50
					-9.58993	1444.4	Epoch 50
					-9.00187	1444.53	Epoch 50
					-8.41381	1444.67	Epoch 50
					-7.82575	1444.82	Epoch 50
					-7.23769	1444.98	Epoch 50
					-6.64963	1445.15	Epoch 50
					-6.06157	1445.33	Epoch 50
					-5.47351	1445.51	Epoch 50
					-4.88545	1445.7	Epoch 50
					-4.29739	1445.9	Epoch 50
					-3.70933	1446.11	Epoch 50
					-3.12127	1446.33	Epoch 50
					-2.53321	1446.56	Epoch 50
					-1.94515	1446.79	Epoch 50
					-1.35709	1447.04	Epoch 50
					-0.76903	1447.29	Epoch 50
					-0.18097	1447.56	Epoch 50
					0.40709	1447.83	Epoch 50
					0.995151	1448.11	Epoch 50
					1.58321	1448.4	Epoch 50
					2.17127	1448.7	Epoch 50
					2.75933	1449.01	Epoch 50
					3.34739	1449.33	Epoch 50
					3.93545	1449.66	Epoch 50
					4.52351	1450	Epoch 50
					5.11157	1450.35	Epoch 50
					5.69963	1450.7	Epoch 50
					6.28769	1451.07	Epoch 50
					6.87575	1451.44	Epoch 50
					7.46381	1451.83	Epoch 50
					8.05187	1452.22	Epoch 50
					8.63993	1452.62	Epoch 50
					9.22799	1453.04	Epoch 50
					9.81606	1453.46	Epoch 50
					10.4041	1453.89	Epoch 50
					10.9922	1454.33	Epoch 50
					11.5802	1454.77	Epoch 50
					12.1683	1455.23	Epoch 50
					12.7564	1455.69	Epoch 50
					13.3444	1456.17	Epoch 50
					13.9325	1456.65	Epoch 50
					14.5205	1457.14	Epoch 50
					15.1086	1457.64	Epoch 50
					15.6967	1458.15	Epoch 50
					16.2847	1458.66	Epoch 50
					16.8728	1459.18	Epoch 50
					17.4608	1459.71	Epoch 50
					18.0489	1460.25	Epoch 50
					18.637	1460.8	Epoch 50
					19.225	1461.35	Epoch 50
					19.8131	1461.91	Epoch 50
					20.4011	1462.48	Epoch 50
					20.9892	1463.06	Epoch 50
					21.5773	1463.64	Epoch 50
					22.1653	1464.23	Epoch 50
					22.7534	1464.83	Epoch 50
					23.3414	1465.43	Epoch 50
					23.9295	1466.04	Epoch 50
					24.5176	1466.65	Epoch 50
					25.1056	1467.27	Epoch 50
					25.6937	1467.9	Epoch 50
					26.2817	1468.53	Epoch 50
					26.8698	1469.17	Epoch 50
					27.4579	1469.81	Epoch 50
					28.0459	1470.46	Epoch 50
					28.634	1471.11	Epoch 50
					29.222	1471.76	Epoch 50
					29.8101	1472.43	Epoch 50
					30.3982	1473.09	Epoch 50
					30.9862	1473.76	Epoch 50
					31.5743	1474.43	Epoch 50
					32.1623	1475.11	Epoch 50
					32.7504	1475.79	Epoch 50
					33.3385	1476.48	Epoch 50
					33.9265	1477.16	Epoch 50
					34.5146	1477.85	Epoch 50
					35.1026	1478.55	Epoch 50
					35.6907	1479.24	Epoch 50
					36.2788	1479.94	Epoch 50
					36.8668	1480.64	Epoch 50
					37.4549	1481.34	Epoch 50
					38.0429	1482.04	Epoch 50
					38.631	1482.75	Epoch 50
					39.2191	1483.45	Epoch 50
					39.8071	1484.16	Epoch 50
					40.3952	1484.87	Epoch 50
					40.9833	1485.58	Epoch 50
					41.5713	1486.29	Epoch 50
					42.1594	1486.99	Epoch 50
					42.7474	1487.7	Epoch 50
					43.3355	1488.41	Epoch 50
					43.9236	1489.12	Epoch 50
					44.5116	1489.83	Epoch 50
					45.0997	1490.54	Epoch 50
					45.6877	1491.24	Epoch 50
					46.2758	1491.95	Epoch 50
					46.8639	1492.65	Epoch 50
					47.4519	1493.35	Epoch 50
					48.04	1494.05	Epoch 50
					48.628	1494.75	Epoch 50
					49.2161	1495.45	Epoch 50
					49.8042	1496.14	Epoch 50
					50.3922	1496.83	Epoch 50
					50.9803	1497.52	Epoch 50
					51.5683	1498.21	Epoch 50
					52.1564	1498.89	Epoch 50
					52.7445	1499.57	Epoch 50
					53.3325	1500.25	Epoch 50
					53.9206	1500.92	Epoch 50
					54.5086	1501.59	Epoch 50
					55.0967	1502.25	Epoch 50
					55.6848	1502.91	Epoch 50
					56.2728	1503.57	Epoch 50
					56.8609	1504.22	Epoch 50
					57.4489	1504.87	Epoch 50
					58.037	1505.51	Epoch 50
					-58.987	1409.03	Epoch 100
					-58.3989	1408.83	Epoch 100
					-57.8109	1408.63	Epoch 100
					-57.2228	1408.42	Epoch 100
					-56.6348	1408.2	Epoch 100
					-56.0467	1407.98	Epoch 100
					-55.4586	1407.75	Epoch 100
					-54.8706	1407.52	Epoch 100
					-54.2825	1407.27	Epoch 100
					-53.6945	1407.03	Epoch 100
					-53.1064	1406.78	Epoch 100
					-52.5183	1406.52	Epoch 100
					-51.9303	1406.26	Epoch 100
					-51.3422	1405.99	Epoch 100
					-50.7542	1405.72	Epoch 100
					-50.1661	1405.44	Epoch 100
					-49.578	1405.16	Epoch 100
					-48.99	1404.87	Epoch 100
					-48.4019	1404.59	Epoch 100
					-47.8139	1404.29	Epoch 100
					-47.2258	1404	Epoch 100
					-46.6377	1403.7	Epoch 100
					-46.0497	1403.4	Epoch 100
					-45.4616	1403.09	Epoch 100
					-44.8736	1402.79	Epoch 100
					-44.2855	1402.48	Epoch 100
					-43.6974	1402.16	Epoch 100
					-43.1094	1401.85	Epoch 100
					-42.5213	1401.54	Epoch 100
					-41.9333	1401.22	Epoch 100
					-41.3452	1400.9	Epoch 100
					-40.7571	1400.58	Epoch 100
					-40.1691	1400.26	Epoch 100
					-39.581	1399.94	Epoch 100
					-38.9929	1399.62	Epoch 100
					-38.4049	1399.3	Epoch 100
					-37.8168	1398.98	Epoch 100
					-37.2288	1398.66	Epoch 100
					-36.6407	1398.34	Epoch 100
					-36.0526	1398.02	Epoch 100
					-35.4646	1397.7	Epoch 100
					-34.8765	1397.39	Epoch 100
					-34.2885	1397.07	Epoch 100
					-33.7004	1396.76	Epoch 100
					-33.1123	1396.45	Epoch 100
					-32.5243	1396.13	Epoch 100
					-31.9362	1395.83	Epoch 100
					-31.3482	1395.52	Epoch 100
					-30.7601	1395.22	Epoch 100
					-30.172	1394.92	Epoch 100
					-29.584	1394.62	Epoch 100
					-28.9959	1394.33	Epoch 100
					-28.4079	1394.03	Epoch 100
					-27.8198	1393.75	Epoch 100
					-27.2317	1393.46	Epoch 100
					-26.6437	1393.18	Epoch 100
					-26.0556	1392.91	Epoch 100
					-25.4676	1392.63	Epoch 100
					-24.8795	1392.37	Epoch 100
					-24.2914	1392.1	Epoch 100
					-23.7034	1391.85	Epoch 100
					-23.1153	1391.59	Epoch 100
					-22.5273	1391.34	Epoch 100
					-21.9392	1391.1	Epoch 100
					-21.3511	1390.86	Epoch 100
					-20.7631	1390.63	Epoch 100
					-20.175	1390.4	Epoch 100
					-19.587	1390.18	Epoch 100
					-18.9989	1389.96	Epoch 100
					-18.4108	1389.75	Epoch 100
					-17.8228	1389.55	Epoch 100
					-17.2347	1389.35	Epoch 100
					-16.6467	1389.16	Epoch 100
					-16.0586	1388.98	Epoch 100
					-15.4705	1388.8	Epoch 100
					-14.8825	1388.62	Epoch 100
					-14.2944	1388.46	Epoch 100
					-13.7064	1388.3	Epoch 100
					-13.1183	1388.15	Epoch 100
					-12.5302	1388	Epoch 100
					-11.9422	1387.86	Epoch 100
					-11.3541	1387.73	Epoch 100
					-10.7661	1387.61	Epoch 100
					-10.178	1387.49	Epoch 100
					-9.58993	1387.38	Epoch 100
					-9.00187	1387.28	Epoch 100
					-8.41381	1387.18	Epoch 100
					-7.82575	1387.09	Epoch 100
					-7.23769	1387.01	Epoch 100
					-6.64963	1386.93	Epoch 100
					-6.06157	1386.87	Epoch 100
					-5.47351	1386.81	Epoch 100
					-4.88545	1386.76	Epoch 100
					-4.29739	1386.71	Epoch 100
					-3.70933	1386.67	Epoch 100
					-3.12127	1386.64	Epoch 100
					-2.53321	1386.62	Epoch 100
					-1.94515	1386.6	Epoch 100
					-1.35709	1386.59	Epoch 100
					-0.76903	1386.59	Epoch 100
					-0.18097	1386.6	Epoch 100
					0.40709	1386.61	Epoch 100
					0.995151	1386.63	Epoch 100
					1.58321	1386.66	Epoch 100
					2.17127	1386.69	Epoch 100
					2.75933	1386.73	Epoch 100
					3.34739	1386.78	Epoch 100
					3.93545	1386.84	Epoch 100
					4.52351	1386.9	Epoch 100
					5.11157	1386.97	Epoch 100
					5.69963	1387.05	Epoch 100
					6.28769	1387.13	Epoch 100
					6.87575	1387.22	Epoch 100
					7.46381	1387.31	Epoch 100
					8.05187	1387.41	Epoch 100
					8.63993	1387.52	Epoch 100
					9.22799	1387.64	Epoch 100
					9.81606	1387.76	Epoch 100
					10.4041	1387.88	Epoch 100
					10.9922	1388.02	Epoch 100
					11.5802	1388.16	Epoch 100
					12.1683	1388.3	Epoch 100
					12.7564	1388.45	Epoch 100
					13.3444	1388.61	Epoch 100
					13.9325	1388.77	Epoch 100
					14.5205	1388.93	Epoch 100
					15.1086	1389.1	Epoch 100
					15.6967	1389.28	Epoch 100
					16.2847	1389.46	Epoch 100
					16.8728	1389.65	Epoch 100
					17.4608	1389.84	Epoch 100
					18.0489	1390.04	Epoch 100
					18.637	1390.24	Epoch 100
					19.225	1390.44	Epoch 100
					19.8131	1390.65	Epoch 100
					20.4011	1390.87	Epoch 100
					20.9892	1391.08	Epoch 100
					21.5773	1391.31	Epoch 100
					22.1653	1391.53	Epoch 100
					22.7534	1391.76	Epoch 100
					23.3414	1391.99	Epoch 100
					23.9295	1392.23	Epoch 100
					24.5176	1392.47	Epoch 100
					25.1056	1392.71	Epoch 100
					25.6937	1392.95	Epoch 100
					26.2817	1393.2	Epoch 100
					26.8698	1393.45	Epoch 100
					27.4579	1393.71	Epoch 100
					28.0459	1393.96	Epoch 100
					28.634	1394.22	Epoch 100
					29.222	1394.48	Epoch 100
					29.8101	1394.74	Epoch 100
					30.3982	1395	Epoch 100
					30.9862	1395.27	Epoch 100
					31.5743	1395.54	Epoch 100
					32.1623	1395.8	Epoch 100
					32.7504	1396.07	Epoch 100
					33.3385	1396.35	Epoch 100
					33.9265	1396.62	Epoch 100
					34.5146	1396.89	Epoch 100
					35.1026	1397.16	Epoch 100
					35.6907	1397.44	Epoch 100
					36.2788	1397.71	Epoch 100
					36.8668	1397.99	Epoch 100
					37.4549	1398.26	Epoch 100
					38.0429	1398.54	Epoch 100
					38.631	1398.81	Epoch 100
					39.2191	1399.09	Epoch 100
					39.8071	1399.36	Epoch 100
					40.3952	1399.64	Epoch 100
					40.9833	1399.91	Epoch 100
					41.5713	1400.18	Epoch 100
					42.1594	1400.45	Epoch 100
					42.7474	1400.72	Epoch 100
					43.3355	1400.99	Epoch 100
					43.9236	1401.26	Epoch 100
					44.5116	1401.53	Epoch 100
					45.0997	1401.79	Epoch 100
					45.6877	1402.06	Epoch 100
					46.2758	1402.32	Epoch 100
					46.8639	1402.58	Epoch 100
					47.4519	1402.84	Epoch 100
					48.04	1403.09	Epoch 100
					48.628	1403.35	Epoch 100
					49.2161	1403.6	Epoch 100
					49.8042	1403.85	Epoch 100
					50.3922	1404.1	Epoch 100
					50.9803	1404.34	Epoch 100
					51.5683	1404.58	Epoch 100
					52.1564	1404.82	Epoch 100
					52.7445	1405.06	Epoch 100
					53.3325	1405.29	Epoch 100
					53.9206	1405.52	Epoch 100
					54.5086	1405.74	Epoch 100
					55.0967	1405.97	Epoch 100
					55.6848	1406.18	Epoch 100
					56.2728	1406.4	Epoch 100
					56.8609	1406.61	Epoch 100
					57.4489	1406.82	Epoch 100
					58.037	1407.03	Epoch 100
					-58.987	1419.45	Epoch 200
					-58.3989	1419.39	Epoch 200
					-57.8109	1419.31	Epoch 200
					-57.2228	1419.22	Epoch 200
					-56.6348	1419.13	Epoch 200
					-56.0467	1419.03	Epoch 200
					-55.4586	1418.92	Epoch 200
					-54.8706	1418.8	Epoch 200
					-54.2825	1418.67	Epoch 200
					-53.6945	1418.54	Epoch 200
					-53.1064	1418.4	Epoch 200
					-52.5183	1418.25	Epoch 200
					-51.9303	1418.1	Epoch 200
					-51.3422	1417.94	Epoch 200
					-50.7542	1417.77	Epoch 200
					-50.1661	1417.59	Epoch 200
					-49.578	1417.41	Epoch 200
					-48.99	1417.23	Epoch 200
					-48.4019	1417.03	Epoch 200
					-47.8139	1416.83	Epoch 200
					-47.2258	1416.63	Epoch 200
					-46.6377	1416.42	Epoch 200
					-46.0497	1416.21	Epoch 200
					-45.4616	1415.99	Epoch 200
					-44.8736	1415.76	Epoch 200
					-44.2855	1415.53	Epoch 200
					-43.6974	1415.3	Epoch 200
					-43.1094	1415.06	Epoch 200
					-42.5213	1414.82	Epoch 200
					-41.9333	1414.57	Epoch 200
					-41.3452	1414.32	Epoch 200
					-40.7571	1414.07	Epoch 200
					-40.1691	1413.82	Epoch 200
					-39.581	1413.56	Epoch 200
					-38.9929	1413.29	Epoch 200
					-38.4049	1413.03	Epoch 200
					-37.8168	1412.76	Epoch 200
					-37.2288	1412.5	Epoch 200
					-36.6407	1412.23	Epoch 200
					-36.0526	1411.95	Epoch 200
					-35.4646	1411.68	Epoch 200
					-34.8765	1411.41	Epoch 200
					-34.2885	1411.13	Epoch 200
					-33.7004	1410.85	Epoch 200
					-33.1123	1410.58	Epoch 200
					-32.5243	1410.3	Epoch 200
					-31.9362	1410.02	Epoch 200
					-31.3482	1409.74	Epoch 200
					-30.7601	1409.47	Epoch 200
					-30.172	1409.19	Epoch 200
					-29.584	1408.91	Epoch 200
					-28.9959	1408.64	Epoch 200
					-28.4079	1408.36	Epoch 200
					-27.8198	1408.09	Epoch 200
					-27.2317	1407.82	Epoch 200
					-26.6437	1407.55	Epoch 200
					-26.0556	1407.28	Epoch 200
					-25.4676	1407.01	Epoch 200
					-24.8795	1406.75	Epoch 200
					-24.2914	1406.49	Epoch 200
					-23.7034	1406.23	Epoch 200
					-23.1153	1405.98	Epoch 200
					-22.5273	1405.73	Epoch 200
					-21.9392	1405.48	Epoch 200
					-21.3511	1405.23	Epoch 200
					-20.7631	1404.99	Epoch 200
					-20.175	1404.75	Epoch 200
					-19.587	1404.52	Epoch 200
					-18.9989	1404.29	Epoch 200
					-18.4108	1404.07	Epoch 200
					-17.8228	1403.85	Epoch 200
					-17.2347	1403.63	Epoch 200
					-16.6467	1403.42	Epoch 200
					-16.0586	1403.22	Epoch 200
					-15.4705	1403.02	Epoch 200
					-14.8825	1402.82	Epoch 200
					-14.2944	1402.63	Epoch 200
					-13.7064	1402.45	Epoch 200
					-13.1183	1402.27	Epoch 200
					-12.5302	1402.1	Epoch 200
					-11.9422	1401.94	Epoch 200
					-11.3541	1401.78	Epoch 200
					-10.7661	1401.63	Epoch 200
					-10.178	1401.48	Epoch 200
					-9.58993	1401.34	Epoch 200
					-9.00187	1401.21	Epoch 200
					-8.41381	1401.08	Epoch 200
					-7.82575	1400.96	Epoch 200
					-7.23769	1400.85	Epoch 200
					-6.64963	1400.75	Epoch 200
					-6.06157	1400.65	Epoch 200
					-5.47351	1400.56	Epoch 200
					-4.88545	1400.48	Epoch 200
					-4.29739	1400.41	Epoch 200
					-3.70933	1400.34	Epoch 200
					-3.12127	1400.28	Epoch 200
					-2.53321	1400.23	Epoch 200
					-1.94515	1400.18	Epoch 200
					-1.35709	1400.15	Epoch 200
					-0.76903	1400.12	Epoch 200
					-0.18097	1400.1	Epoch 200
					0.40709	1400.09	Epoch 200
					0.995151	1400.09	Epoch 200
					1.58321	1400.09	Epoch 200
					2.17127	1400.1	Epoch 200
					2.75933	1400.12	Epoch 200
					3.34739	1400.15	Epoch 200
					3.93545	1400.19	Epoch 200
					4.52351	1400.23	Epoch 200
					5.11157	1400.29	Epoch 200
					5.69963	1400.35	Epoch 200
					6.28769	1400.42	Epoch 200
					6.87575	1400.5	Epoch 200
					7.46381	1400.58	Epoch 200
					8.05187	1400.68	Epoch 200
					8.63993	1400.78	Epoch 200
					9.22799	1400.89	Epoch 200
					9.81606	1401.01	Epoch 200
					10.4041	1401.13	Epoch 200
					10.9922	1401.27	Epoch 200
					11.5802	1401.41	Epoch 200
					12.1683	1401.56	Epoch 200
					12.7564	1401.71	Epoch 200
					13.3444	1401.88	Epoch 200
					13.9325	1402.05	Epoch 200
					14.5205	1402.23	Epoch 200
					15.1086	1402.42	Epoch 200
					15.6967	1402.61	Epoch 200
					16.2847	1402.82	Epoch 200
					16.8728	1403.02	Epoch 200
					17.4608	1403.24	Epoch 200
					18.0489	1403.46	Epoch 200
					18.637	1403.69	Epoch 200
					19.225	1403.93	Epoch 200
					19.8131	1404.18	Epoch 200
					20.4011	1404.43	Epoch 200
					20.9892	1404.68	Epoch 200
					21.5773	1404.95	Epoch 200
					22.1653	1405.21	Epoch 200
					22.7534	1405.49	Epoch 200
					23.3414	1405.77	Epoch 200
					23.9295	1406.06	Epoch 200
					24.5176	1406.35	Epoch 200
					25.1056	1406.65	Epoch 200
					25.6937	1406.95	Epoch 200
					26.2817	1407.26	Epoch 200
					26.8698	1407.58	Epoch 200
					27.4579	1407.9	Epoch 200
					28.0459	1408.22	Epoch 200
					28.634	1408.55	Epoch 200
					29.222	1408.88	Epoch 200
					29.8101	1409.22	Epoch 200
					30.3982	1409.57	Epoch 200
					30.9862	1409.91	Epoch 200
					31.5743	1410.26	Epoch 200
					32.1623	1410.62	Epoch 200
					32.7504	1410.97	Epoch 200
					33.3385	1411.34	Epoch 200
					33.9265	1411.7	Epoch 200
					34.5146	1412.07	Epoch 200
					35.1026	1412.44	Epoch 200
					35.6907	1412.81	Epoch 200
					36.2788	1413.19	Epoch 200
					36.8668	1413.57	Epoch 200
					37.4549	1413.95	Epoch 200
					38.0429	1414.33	Epoch 200
					38.631	1414.72	Epoch 200
					39.2191	1415.11	Epoch 200
					39.8071	1415.5	Epoch 200
					40.3952	1415.89	Epoch 200
					40.9833	1416.28	Epoch 200
					41.5713	1416.67	Epoch 200
					42.1594	1417.07	Epoch 200
					42.7474	1417.46	Epoch 200
					43.3355	1417.86	Epoch 200
					43.9236	1418.26	Epoch 200
					44.5116	1418.65	Epoch 200
					45.0997	1419.05	Epoch 200
					45.6877	1419.45	Epoch 200
					46.2758	1419.84	Epoch 200
					46.8639	1420.24	Epoch 200
					47.4519	1420.64	Epoch 200
					48.04	1421.03	Epoch 200
					48.628	1421.43	Epoch 200
					49.2161	1421.82	Epoch 200
					49.8042	1422.21	Epoch 200
					50.3922	1422.61	Epoch 200
					50.9803	1423	Epoch 200
					51.5683	1423.38	Epoch 200
					52.1564	1423.77	Epoch 200
					52.7445	1424.16	Epoch 200
					53.3325	1424.54	Epoch 200
					53.9206	1424.92	Epoch 200
					54.5086	1425.3	Epoch 200
					55.0967	1425.68	Epoch 200
					55.6848	1426.05	Epoch 200
					56.2728	1426.42	Epoch 200
					56.8609	1426.79	Epoch 200
					57.4489	1427.16	Epoch 200
					58.037	1427.52	Epoch 200

## Sheet: Fig 5a
series	epoch	wR_all	ASU RMSD (A)	Thermal displacements frobenius norm (A)
ThicknessNN	0	0.713555	0.174173	0.0815363
ThicknessNN	5	0.567538	0.107414	0.0780739
ThicknessNN	10	0.421958	0.0634581	0.0733096
ThicknessNN	15	0.353845	0.0468565	0.0677584
ThicknessNN	20	0.312769	0.0345964	0.0621396
ThicknessNN	24	0.271933	0.0265733	0.0573105
ThicknessNN	29	0.215744	0.0200397	0.0503671
ThicknessNN	34	0.166889	0.0186096	0.042519
ThicknessNN	39	0.112686	0.0112502	0.034155
ThicknessNN	43	0.0892607	0.00816321	0.0286327
ThicknessNN	48	0.0793432	0.00671412	0.0244095
ThicknessNN	53	0.066655	0.00414254	0.0186352
ThicknessNN	58	0.0494198	0.00409941	0.013376
ThicknessNN	62	0.038988	0.00309325	0.0100756
ThicknessNN	67	0.0277011	0.00233389	0.00618565
ThicknessNN	72	0.0215766	0.00245724	0.00421378
ThicknessNN	77	0.0181799	0.00136873	0.0026628
ThicknessNN	81	0.0158199	0.00146399	0.0016434
ThicknessNN	86	0.0152519	0.0012534	0.00163548
ThicknessNN	91	0.0134952	0.0011198	0.00135019
ThicknessNN	96	0.0132475	0.000910838	0.00127813
ThicknessNN	100	0.0133115	0.00100582	0.000669286
ThicknessNN	105	0.0126613	0.000744824	0.000348154
ThicknessNN	110	0.0122459	0.000704351	0.000576286
ThicknessNN	115	0.011925	0.000553269	0.000423197
ThicknessNN	120	0.0120034	0.00061824	0.000447084
ThicknessNN	124	0.0117462	0.000593716	0.000371379
ThicknessNN	129	0.0119263	0.00057065	0.000345818
ThicknessNN	134	0.0114348	0.000549702	0.000288728
ThicknessNN	139	0.0116898	0.000465535	0.000286709
ThicknessNN	143	0.0115171	0.000759046	0.000263817
ThicknessNN	148	0.0114079	0.000411048	0.000256552
ThicknessNN	153	0.011598	0.000538935	0.000259202
ThicknessNN	158	0.0116672	0.000640774	0.000258545
ThicknessNN	162	0.0115927	0.000530193	0.000257912
ThicknessNN	167	0.0116817	0.000657567	0.000255056
ThicknessNN	172	0.0111411	0.000404374	0.000254035
ThicknessNN	177	0.0118095	0.000657599	0.000252302
ThicknessNN	181	0.0113039	0.000528857	0.000238681
ThicknessNN	186	0.0114419	0.000558039	0.000236722
ThicknessNN	191	0.011276	0.000536227	0.000238465
ThicknessNN	196	0.0113984	0.000585814	0.000241208
ThicknessNN	200	0.0111966	0.000475902	0.000245593
Kinematical	0	0.739413	0.174173	0.0815363
Kinematical	5	0.613551	0.106815	0.0780445
Kinematical	10	0.492125	0.0626865	0.0735346
Kinematical	15	0.452634	0.0451695	0.0681546
Kinematical	20	0.431284	0.0343433	0.062605
Kinematical	24	0.408305	0.0303129	0.0578467
Kinematical	29	0.381672	0.0222819	0.051299
Kinematical	34	0.361178	0.0238799	0.0446517
Kinematical	39	0.347399	0.0231238	0.0381693
Kinematical	43	0.338701	0.0195993	0.0333574
Kinematical	48	0.334415	0.0172355	0.0280677
Kinematical	53	0.332357	0.0147807	0.0240688
Kinematical	58	0.331167	0.0156814	0.0211784
Kinematical	62	0.330084	0.0176821	0.0192481
Kinematical	67	0.328874	0.0169931	0.0171864
Kinematical	72	0.328083	0.0166616	0.0151831
Kinematical	77	0.327385	0.0170618	0.0136581
Kinematical	81	0.327088	0.0170021	0.0128509
Kinematical	86	0.326896	0.0163558	0.0118405
Kinematical	91	0.326757	0.0161743	0.0109279
Kinematical	96	0.326641	0.0164691	0.010129
Kinematical	100	0.3266	0.0163639	0.00956447
Kinematical	105	0.326571	0.0164258	0.00956244
Kinematical	110	0.326551	0.0164204	0.00978126
Kinematical	115	0.326541	0.016281	0.00990115
Kinematical	120	0.326536	0.0162353	0.00995832
Kinematical	124	0.326532	0.0162331	0.00996522
Kinematical	129	0.32653	0.0162666	0.0100152
Kinematical	134	0.326529	0.0162936	0.0100718
Kinematical	139	0.326528	0.0162991	0.010107
Kinematical	143	0.326528	0.0162778	0.0101188
Kinematical	148	0.326527	0.0162663	0.0101151
Kinematical	153	0.326527	0.0162892	0.0101014
Kinematical	158	0.326527	0.0162838	0.0100823
Kinematical	162	0.326527	0.0162897	0.0100627
Kinematical	167	0.326527	0.0162842	0.0100415
Kinematical	172	0.326527	0.0162846	0.0100314
Kinematical	177	0.326527	0.0162863	0.0100309
Kinematical	181	0.326527	0.0162909	0.0100348
Kinematical	186	0.326527	0.0162853	0.0100427
Kinematical	191	0.326527	0.0162813	0.01005
Kinematical	196	0.326527	0.0162845	0.0100544
Kinematical	200	0.326527	0.0162842	0.0100558

## Sheet: Fig 5b
series	epoch	wR_all	ASU RMSD (A)	Thermal displacements frobenius norm (A)
ThicknessNN	0	0.370968	0.0893344	0.0438185
ThicknessNN	5	0.280039	0.0512295	0.0418584
ThicknessNN	10	0.239674	0.0360984	0.0405065
ThicknessNN	15	0.211292	0.0224667	0.0386489
ThicknessNN	20	0.190501	0.010709	0.0363037
ThicknessNN	25	0.176957	0.0114498	0.0341293
ThicknessNN	30	0.164396	0.0100475	0.0320498
ThicknessNN	35	0.148559	0.00815444	0.0298802
ThicknessNN	40	0.133995	0.00660657	0.0276701
ThicknessNN	45	0.121315	0.00514792	0.0254106
ThicknessNN	50	0.108499	0.00501024	0.0231146
ThicknessNN	55	0.0957697	0.00371346	0.0207082
ThicknessNN	60	0.0841667	0.00235412	0.0182511
ThicknessNN	65	0.0725598	0.00251916	0.015716
ThicknessNN	70	0.0615005	0.00223553	0.0130852
ThicknessNN	75	0.0508588	0.00154877	0.0103406
ThicknessNN	80	0.0411969	0.00104439	0.007657
ThicknessNN	85	0.0328957	0.000741818	0.00531283
ThicknessNN	90	0.0270396	0.000552283	0.00356608
ThicknessNN	95	0.0260465	0.00106056	0.00248684
ThicknessNN	100	0.0226541	0.000731108	0.00171405
ThicknessNN	105	0.022538	0.000815549	0.00125336
ThicknessNN	110	0.0225931	0.000444982	0.00115379
ThicknessNN	115	0.0220501	0.000274012	0.00102307
ThicknessNN	120	0.0216165	0.000264892	0.000922088
ThicknessNN	125	0.0216027	0.000417098	0.000971184
ThicknessNN	130	0.0215953	0.000266551	0.00106241
ThicknessNN	135	0.0215657	0.000246008	0.00111333
ThicknessNN	140	0.0215302	0.000244789	0.00111726
ThicknessNN	145	0.0215035	0.000245849	0.00108
ThicknessNN	150	0.0214947	0.000283715	0.00103344
ThicknessNN	155	0.0214937	0.000279975	0.0010191
ThicknessNN	160	0.0214892	0.000268097	0.00103026
ThicknessNN	165	0.0214904	0.000239386	0.00105102
ThicknessNN	170	0.0214926	0.000291003	0.00106271
ThicknessNN	175	0.0215166	0.00020584	0.00106475
ThicknessNN	180	0.0216811	0.000467668	0.00105239
ThicknessNN	185	0.0216015	0.000195483	0.00105335
ThicknessNN	190	0.021515	0.000332132	0.00104901
ThicknessNN	195	0.0216948	0.000202849	0.00105539
ThicknessNN	200	0.02166	0.000400715	0.0010407
Kinematical	0	0.623477	0.0893344	0.0438185
Kinematical	5	0.60227	0.0573691	0.0429502
Kinematical	10	0.589768	0.0510412	0.0424109
Kinematical	15	0.584577	0.0509745	0.0420646
Kinematical	20	0.580527	0.0487821	0.0421795
Kinematical	25	0.577687	0.0474104	0.0428244
Kinematical	30	0.574952	0.045396	0.0439277
Kinematical	35	0.572336	0.0442925	0.04536
Kinematical	40	0.570263	0.0450795	0.0470885
Kinematical	45	0.568403	0.0455124	0.0490833
Kinematical	50	0.566741	0.0442778	0.051227
Kinematical	55	0.565305	0.0435431	0.0533646
Kinematical	60	0.564029	0.044102	0.0553763
Kinematical	65	0.562912	0.0449574	0.0572009
Kinematical	70	0.561958	0.045463	0.0588134
Kinematical	75	0.561143	0.0455597	0.0602361
Kinematical	80	0.560456	0.0453378	0.061435
Kinematical	85	0.559882	0.0453171	0.0623812
Kinematical	90	0.559404	0.04548	0.0630757
Kinematical	95	0.559002	0.0457542	0.0635603
Kinematical	100	0.558665	0.0461519	0.0639021
Kinematical	105	0.558381	0.0464234	0.0641424
Kinematical	110	0.558143	0.0464605	0.0643145
Kinematical	115	0.557941	0.0464784	0.0644454
Kinematical	120	0.55777	0.0465883	0.0645562
Kinematical	125	0.557624	0.0467219	0.0646599
Kinematical	130	0.557495	0.0471545	0.0647652
Kinematical	135	0.557385	0.0472816	0.0648706
Kinematical	140	0.557287	0.0473043	0.064984
Kinematical	145	0.5572	0.0472534	0.0651156
Kinematical	150	0.557121	0.047498	0.0652554
Kinematical	155	0.557048	0.0478087	0.0653931
Kinematical	160	0.556982	0.0478235	0.0655241
Kinematical	165	0.556922	0.0477581	0.0656472
Kinematical	170	0.556866	0.0478434	0.0657603
Kinematical	175	0.556814	0.0480242	0.065868
Kinematical	180	0.556766	0.0479875	0.065972
Kinematical	185	0.556721	0.0481586	0.0660782
Kinematical	190	0.556679	0.0482332	0.0661918
Kinematical	195	0.55664	0.0481176	0.0663071
Kinematical	200	0.556604	0.0482197	0.0664187

## Sheet: Fig 6
CsPbBr3			Paracetamol			Quartz
Theta	Pred Thickness		Theta	Pred Thickness		Theta	Pred Thickness
-58.987	446.901		-51.32	714.245		-49.197	834.327
-58.3989	446.266		-50.9068	711.673		-48.7032	835.851
-57.8109	445.634		-50.4936	709.089		-48.2093	837.355
-57.2228	445.006		-50.0804	706.494		-47.7155	838.841
-56.6348	444.381		-49.6672	703.886		-47.2216	840.306
-56.0467	443.76		-49.254	701.268		-46.7278	841.751
-55.4586	443.144		-48.8408	698.638		-46.2339	843.175
-54.8706	442.531		-48.4276	695.997		-45.7401	844.577
-54.2825	441.923		-48.0144	693.346		-45.2462	845.956
-53.6945	441.319		-47.6011	690.684		-44.7524	847.312
-53.1064	440.72		-47.1879	688.012		-44.2585	848.644
-52.5183	440.126		-46.7747	685.331		-43.7647	849.952
-51.9303	439.537		-46.3615	682.639		-43.2708	851.234
-51.3422	438.954		-45.9483	679.938		-42.777	852.49
-50.7542	438.376		-45.5351	677.228		-42.2831	853.72
-50.1661	437.803		-45.1219	674.51		-41.7893	854.922
-49.578	437.237		-44.7087	671.782		-41.2954	856.097
-48.99	436.677		-44.2955	669.047		-40.8016	857.242
-48.4019	436.123		-43.8823	666.303		-40.3077	858.358
-47.8139	435.575		-43.4691	663.552		-39.8139	859.444
-47.2258	435.034		-43.0559	660.793		-39.32	860.499
-46.6377	434.5		-42.6427	658.027		-38.8262	861.523
-46.0497	433.973		-42.2295	655.254		-38.3323	862.514
-45.4616	433.454		-41.8163	652.475		-37.8385	863.472
-44.8736	432.941		-41.4031	649.69		-37.3446	864.397
-44.2855	432.437		-40.9898	646.899		-36.8508	865.287
-43.6974	431.94		-40.5766	644.102		-36.3569	866.142
-43.1094	431.451		-40.1634	641.3		-35.8631	866.962
-42.5213	430.971		-39.7502	638.493		-35.3692	867.745
-41.9333	430.499		-39.337	635.681		-34.8754	868.491
-41.3452	430.035		-38.9238	632.866		-34.3815	869.2
-40.7571	429.581		-38.5106	630.046		-33.8877	869.87
-40.1691	429.135		-38.0974	627.223		-33.3938	870.501
-39.581	428.699		-37.6842	624.397		-32.9	871.093
-38.9929	428.271		-37.271	621.568		-32.4061	871.645
-38.4049	427.854		-36.8578	618.736		-31.9123	872.157
-37.8168	427.446		-36.4446	615.902		-31.4184	872.627
-37.2288	427.048		-36.0314	613.067		-30.9246	873.056
-36.6407	426.66		-35.6182	610.23		-30.4307	873.443
-36.0526	426.283		-35.205	607.392		-29.9369	873.788
-35.4646	425.916		-34.7918	604.553		-29.443	874.09
-34.8765	425.56		-34.3786	601.714		-28.9492	874.349
-34.2885	425.214		-33.9653	598.875		-28.4553	874.565
-33.7004	424.88		-33.5521	596.037		-27.9615	874.738
-33.1123	424.556		-33.1389	593.199		-27.4676	874.867
-32.5243	424.244		-32.7257	590.363		-26.9738	874.952
-31.9362	423.944		-32.3125	587.528		-26.4799	874.994
-31.3482	423.655		-31.8993	584.695		-25.9861	874.992
-30.7601	423.378		-31.4861	581.864		-25.4922	874.947
-30.172	423.114		-31.0729	579.036		-24.9984	874.858
-29.584	422.861		-30.6597	576.211		-24.5045	874.725
-28.9959	422.621		-30.2465	573.39		-24.0107	874.551
-28.4079	422.393		-29.8333	570.572		-23.5168	874.333
-27.8198	422.179		-29.4201	567.759		-23.023	874.074
-27.2317	421.976		-29.0069	564.951		-22.5291	873.773
-26.6437	421.787		-28.5937	562.147		-22.0353	873.432
-26.0556	421.612		-28.1805	559.349		-21.5414	873.05
-25.4676	421.449		-27.7673	556.556		-21.0476	872.629
-24.8795	421.3		-27.3541	553.77		-20.5537	872.17
-24.2914	421.164		-26.9408	550.991		-20.0599	871.674
-23.7034	421.042		-26.5276	548.218		-19.566	871.141
-23.1153	420.934		-26.1144	545.453		-19.0722	870.573
-22.5273	420.84		-25.7012	542.695		-18.5783	869.972
-21.9392	420.76		-25.288	539.945		-18.0845	869.337
-21.3511	420.695		-24.8748	537.204		-17.5906	868.672
-20.7631	420.644		-24.4616	534.472		-17.0968	867.977
-20.175	420.607		-24.0484	531.749		-16.6029	867.254
-19.587	420.585		-23.6352	529.036		-16.1091	866.504
-18.9989	420.577		-23.222	526.333		-15.6153	865.73
-18.4108	420.585		-22.8088	523.64		-15.1214	864.932
-17.8228	420.607		-22.3956	520.957		-14.6276	864.113
-17.2347	420.644		-21.9824	518.286		-14.1337	863.274
-16.6467	420.697		-21.5692	515.626		-13.6399	862.417
-16.0586	420.764		-21.156	512.978		-13.146	861.545
-15.4705	420.847		-20.7428	510.342		-12.6522	860.658
-14.8825	420.946		-20.3295	507.719		-12.1583	859.759
-14.2944	421.06		-19.9163	505.108		-11.6645	858.85
-13.7064	421.189		-19.5031	502.511		-11.1706	857.933
-13.1183	421.334		-19.0899	499.927		-10.6768	857.009
-12.5302	421.494		-18.6767	497.357		-10.1829	856.081
-11.9422	421.671		-18.2635	494.801		-9.68906	855.15
-11.3541	421.863		-17.8503	492.26		-9.19521	854.219
-10.7661	422.071		-17.4371	489.733		-8.70136	853.288
-10.178	422.295		-17.0239	487.222		-8.20751	852.361
-9.58993	422.535		-16.6107	484.726		-7.71366	851.437
-9.00187	422.791		-16.1975	482.245		-7.21981	850.52
-8.41381	423.063		-15.7843	479.781		-6.72596	849.611
-7.82575	423.351		-15.3711	477.332		-6.23212	848.712
-7.23769	423.655		-14.9579	474.901		-5.73827	847.823
-6.64963	423.975		-14.5447	472.486		-5.24442	846.947
-6.06157	424.311		-14.1315	470.088		-4.75057	846.085
-5.47351	424.663		-13.7183	467.708		-4.25672	845.238
-4.88545	425.032		-13.305	465.345		-3.76287	844.408
-4.29739	425.416		-12.8918	463		-3.26902	843.596
-3.70933	425.817		-12.4786	460.673		-2.77517	842.802
-3.12127	426.234		-12.0654	458.365		-2.28132	842.028
-2.53321	426.667		-11.6522	456.075		-1.78747	841.276
-1.94515	427.116		-11.239	453.803		-1.29362	840.546
-1.35709	427.581		-10.8258	451.551		-0.799774	839.838
-0.76903	428.062		-10.4126	449.318		-0.305925	839.154
-0.18097	428.559		-9.9994	447.104		0.187925	838.495
0.40709	429.073		-9.58619	444.909		0.681774	837.862
0.995151	429.602		-9.17298	442.735		1.17562	837.254
1.58321	430.147		-8.75978	440.58		1.66947	836.672
2.17127	430.707		-8.34657	438.445		2.16332	836.118
2.75933	431.284		-7.93337	436.331		2.65717	835.592
3.34739	431.877		-7.52016	434.237		3.15102	835.093
3.93545	432.485		-7.10695	432.163		3.64487	834.623
4.52351	433.108		-6.69375	430.11		4.13872	834.182
5.11157	433.748		-6.28054	428.078		4.63257	833.77
5.69963	434.402		-5.86734	426.066		5.12642	833.388
6.28769	435.072		-5.45413	424.076		5.62027	833.035
6.87575	435.758		-5.04092	422.106		6.11412	832.712
7.46381	436.458		-4.62772	420.158		6.60796	832.42
8.05187	437.174		-4.21451	418.231		7.10181	832.158
8.63993	437.905		-3.80131	416.325		7.59566	831.926
9.22799	438.651		-3.3881	414.441		8.08951	831.724
9.81606	439.412		-2.97489	412.578		8.58336	831.553
10.4041	440.187		-2.56169	410.737		9.07721	831.413
10.9922	440.977		-2.14848	408.917		9.57106	831.303
11.5802	441.782		-1.73528	407.119		10.0649	831.223
12.1683	442.601		-1.32207	405.342		10.5588	831.174
12.7564	443.434		-0.908864	403.588		11.0526	831.156
13.3444	444.282		-0.495658	401.855		11.5465	831.168
13.9325	445.143		-0.0824523	400.143		12.0403	831.21
14.5205	446.019		0.330754	398.453		12.5342	831.282
15.1086	446.908		0.74396	396.785		13.028	831.384
15.6967	447.811		1.15717	395.139		13.5219	831.516
16.2847	448.728		1.57037	393.515		14.0157	831.678
16.8728	449.658		1.98358	391.912		14.5096	831.869
17.4608	450.601		2.39678	390.331		15.0034	832.09
18.0489	451.558		2.80999	388.771		15.4973	832.339
18.637	452.527		3.2232	387.233		15.9911	832.618
19.225	453.51		3.6364	385.717		16.4849	832.925
19.8131	454.505		4.04961	384.222		16.9788	833.26
20.4011	455.512		4.46281	382.749		17.4726	833.624
20.9892	456.532		4.87602	381.297		17.9665	834.016
21.5773	457.564		5.28923	379.867		18.4603	834.435
22.1653	458.608		5.70243	378.457		18.9542	834.881
22.7534	459.664		6.11564	377.069		19.448	835.355
23.3414	460.732		6.52884	375.702		19.9419	835.855
23.9295	461.812		6.94205	374.357		20.4357	836.382
24.5176	462.903		7.35526	373.032		20.9296	836.935
25.1056	464.005		7.76846	371.728		21.4234	837.513
25.6937	465.118		8.18167	370.445		21.9173	838.118
26.2817	466.242		8.59487	369.182		22.4111	838.747
26.8698	467.377		9.00808	367.941		22.905	839.401
27.4579	468.523		9.42129	366.719		23.3988	840.08
28.0459	469.679		9.83449	365.518		23.8927	840.782
28.634	470.845		10.2477	364.338		24.3865	841.509
29.222	472.021		10.6609	363.177		24.8804	842.259
29.8101	473.207		11.0741	362.037		25.3742	843.032
30.3982	474.403		11.4873	360.916		25.8681	843.827
30.9862	475.608		11.9005	359.815		26.3619	844.645
31.5743	476.822		12.3137	358.734		26.8558	845.485
32.1623	478.046		12.7269	357.673		27.3496	846.346
32.7504	479.279		13.1401	356.631		27.8435	847.228
33.3385	480.52		13.5533	355.608		28.3373	848.131
33.9265	481.77		13.9666	354.604		28.8312	849.055
34.5146	483.028		14.3798	353.619		29.325	849.998
35.1026	484.295		14.793	352.653		29.8189	850.961
35.6907	485.57		15.2062	351.706		30.3127	851.943
36.2788	486.852		15.6194	350.777		30.8066	852.944
36.8668	488.142		16.0326	349.867		31.3004	853.963
37.4549	489.44		16.4458	348.974		31.7943	855
38.0429	490.744		16.859	348.1		32.2881	856.055
38.631	492.056		17.2722	347.244		32.782	857.127
39.2191	493.375		17.6854	346.406		33.2758	858.215
39.8071	494.7		18.0986	345.585		33.7697	859.32
40.3952	496.032		18.5118	344.782		34.2635	860.441
40.9833	497.37		18.925	343.996		34.7574	861.577
41.5713	498.714		19.3382	343.227		35.2512	862.728
42.1594	500.064		19.7514	342.475		35.7451	863.894
42.7474	501.42		20.1646	341.739		36.2389	865.074
43.3355	502.781		20.5778	341.021		36.7328	866.268
43.9236	504.148		20.9911	340.318		37.2266	867.475
44.5116	505.519		21.4043	339.632		37.7205	868.696
45.0997	506.896		21.8175	338.963		38.2143	869.929
45.6877	508.277		22.2307	338.309		38.7082	871.174
46.2758	509.663		22.6439	337.67		39.202	872.431
46.8639	511.053		23.0571	337.048		39.6959	873.699
47.4519	512.447		23.4703	336.44		40.1897	874.978
48.04	513.845		23.8835	335.848		40.6836	876.268
48.628	515.247		24.2967	335.271		41.1774	877.568
49.2161	516.653		24.7099	334.709		41.6713	878.878
49.8042	518.061		25.1231	334.162		42.1651	880.197
50.3922	519.473		25.5363	333.629		42.659	881.525
50.9803	520.888		25.9495	333.11		43.1528	882.862
51.5683	522.306		26.3627	332.606		43.6467	884.206
52.1564	523.726		26.7759	332.116		44.1405	885.559
52.7445	525.148		27.1891	331.639		44.6344	886.919
53.3325	526.573		27.6024	331.176		45.1282	888.286
53.9206	528		28.0156	330.726		45.6221	889.66
54.5086	529.428		28.4288	330.29		46.1159	891.04
55.0967	530.859		28.842	329.867		46.6098	892.426
55.6848	532.29		29.2552	329.457		47.1036	893.817
56.2728	533.723		29.6684	329.059		47.5975	895.214
56.8609	535.157		30.0816	328.674		48.0913	896.615
57.4489	536.592		30.4948	328.301		48.5852	898.021
58.037	538.027		30.908	327.941		49.079	899.432

## Sheet: SI Fig 1
Left Pane				Right Pane
theta (degrees)	thickness (A)	series		epoch	wR_all
-49.197	1746.32	Initialization		1	0.534755
-48.7032	1747.21	Initialization		2	0.492652
-48.2093	1748.1	Initialization		3	0.452657
-47.7155	1748.98	Initialization		4	0.412145
-47.2216	1749.85	Initialization		5	0.377583
-46.7278	1750.72	Initialization		6	0.363794
-46.2339	1751.57	Initialization		7	0.360723
-45.7401	1752.42	Initialization		8	0.357272
-45.2462	1753.27	Initialization		9	0.350066
-44.7524	1754.1	Initialization		10	0.340192
-44.2585	1754.93	Initialization		11	0.326434
-43.7647	1755.75	Initialization		12	0.311365
-43.2708	1756.57	Initialization		13	0.292374
-42.777	1757.37	Initialization		14	0.271938
-42.2831	1758.17	Initialization		15	0.249741
-41.7893	1758.96	Initialization		16	0.232258
-41.2954	1759.74	Initialization		17	0.224677
-40.8016	1760.52	Initialization		18	0.219775
-40.3077	1761.28	Initialization		19	0.211914
-39.8139	1762.04	Initialization		20	0.20599
-39.32	1762.8	Initialization		21	0.190093
-38.8262	1763.54	Initialization		22	0.175499
-38.3323	1764.28	Initialization		23	0.163004
-37.8385	1765.01	Initialization		24	0.153287
-37.3446	1765.73	Initialization		25	0.150022
-36.8508	1766.45	Initialization		26	0.143533
-36.3569	1767.15	Initialization		27	0.133747
-35.8631	1767.85	Initialization		28	0.119202
-35.3692	1768.54	Initialization		29	0.106717
-34.8754	1769.23	Initialization		30	0.098678
-34.3815	1769.9	Initialization		31	0.0946442
-33.8877	1770.57	Initialization		32	0.0879761
-33.3938	1771.23	Initialization		33	0.0818627
-32.9	1771.89	Initialization		34	0.0767696
-32.4061	1772.53	Initialization		35	0.0777732
-31.9123	1773.17	Initialization		36	0.0807134
-31.4184	1773.8	Initialization		37	0.0845609
-30.9246	1774.43	Initialization		38	0.0818836
-30.4307	1775.04	Initialization		39	0.0816299
-29.9369	1775.65	Initialization		40	0.0811983
-29.443	1776.26	Initialization		41	0.0799908
-28.9492	1776.85	Initialization		42	0.0799929
-28.4553	1777.44	Initialization		43	0.0760997
-27.9615	1778.02	Initialization		44	0.0715715
-27.4676	1778.59	Initialization		45	0.0718191
-26.9738	1779.16	Initialization		46	0.0727204
-26.4799	1779.72	Initialization		47	0.0703417
-25.9861	1780.27	Initialization		48	0.0655882
-25.4922	1780.82	Initialization		49	0.0627555
-24.9984	1781.35	Initialization		50	0.0645607
-24.5045	1781.89	Initialization		51	0.0643272
-24.0107	1782.41	Initialization		52	0.0634119
-23.5168	1782.93	Initialization		53	0.0637489
-23.023	1783.44	Initialization		54	0.0649074
-22.5291	1783.95	Initialization		55	0.0640205
-22.0353	1784.45	Initialization		56	0.0635624
-21.5414	1784.94	Initialization		57	0.0632898
-21.0476	1785.43	Initialization		58	0.0600314
-20.5537	1785.91	Initialization		59	0.0617564
-20.0599	1786.39	Initialization		60	0.0613877
-19.566	1786.86	Initialization		61	0.0581489
-19.0722	1787.32	Initialization		62	0.0576253
-18.5783	1787.78	Initialization		63	0.0603569
-18.0845	1788.23	Initialization		64	0.0576138
-17.5906	1788.68	Initialization		65	0.0581806
-17.0968	1789.12	Initialization		66	0.0586351
-16.6029	1789.56	Initialization		67	0.0542749
-16.1091	1789.99	Initialization		68	0.0533026
-15.6153	1790.42	Initialization		69	0.0542808
-15.1214	1790.84	Initialization		70	0.05747
-14.6276	1791.26	Initialization		71	0.0550373
-14.1337	1791.68	Initialization		72	0.0506583
-13.6399	1792.09	Initialization		73	0.0530535
-13.146	1792.49	Initialization		74	0.0566183
-12.6522	1792.9	Initialization		75	0.0531735
-12.1583	1793.3	Initialization		76	0.0516339
-11.6645	1793.69	Initialization		77	0.0508181
-11.1706	1794.08	Initialization		78	0.0518605
-10.6768	1794.47	Initialization		79	0.0484557
-10.1829	1794.86	Initialization		80	0.0474747
-9.68906	1795.24	Initialization		81	0.0489581
-9.19521	1795.62	Initialization		82	0.0490029
-8.70136	1796	Initialization		83	0.0475399
-8.20751	1796.37	Initialization		84	0.0443466
-7.71366	1796.75	Initialization		85	0.0448708
-7.21981	1797.12	Initialization		86	0.0440168
-6.72596	1797.49	Initialization		87	0.0416316
-6.23212	1797.85	Initialization		88	0.0421237
-5.73827	1798.22	Initialization		89	0.0431822
-5.24442	1798.58	Initialization		90	0.0398868
-4.75057	1798.95	Initialization		91	0.0431416
-4.25672	1799.31	Initialization		92	0.038938
-3.76287	1799.67	Initialization		93	0.0369081
-3.26902	1800.04	Initialization		94	0.0372037
-2.77517	1800.4	Initialization		95	0.0379295
-2.28132	1800.76	Initialization		96	0.033268
-1.78747	1801.12	Initialization		97	0.0337622
-1.29362	1801.48	Initialization		98	0.033643
-0.799774	1801.84	Initialization		99	0.0316101
-0.305925	1802.21	Initialization		100	0.0305476
0.187925	1802.57	Initialization		101	0.0295649
0.681774	1802.93	Initialization		102	0.0285711
1.17562	1803.3	Initialization		103	0.031457
1.66947	1803.66	Initialization		104	0.0269512
2.16332	1804.03	Initialization		105	0.0257285
2.65717	1804.4	Initialization		106	0.0242831
3.15102	1804.77	Initialization		107	0.0277323
3.64487	1805.15	Initialization		108	0.024066
4.13872	1805.52	Initialization		109	0.0276068
4.63257	1805.9	Initialization		110	0.0215094
5.12642	1806.28	Initialization		111	0.0244215
5.62027	1806.66	Initialization		112	0.0217885
6.11412	1807.05	Initialization		113	0.0258151
6.60796	1807.43	Initialization		114	0.0230164
7.10181	1807.82	Initialization		115	0.0214642
7.59566	1808.22	Initialization		116	0.0231035
8.08951	1808.61	Initialization		117	0.0170782
8.58336	1809.01	Initialization		118	0.0196404
9.07721	1809.42	Initialization		119	0.0162217
9.57106	1809.83	Initialization		120	0.0186871
10.0649	1810.24	Initialization		121	0.0133829
10.5588	1810.65	Initialization		122	0.0179283
11.0526	1811.07	Initialization		123	0.0148845
11.5465	1811.49	Initialization		124	0.0152433
12.0403	1811.92	Initialization		125	0.0157145
12.5342	1812.35	Initialization		126	0.0169614
13.028	1812.79	Initialization		127	0.0157069
13.5219	1813.23	Initialization		128	0.0146151
14.0157	1813.67	Initialization		129	0.0169069
14.5096	1814.12	Initialization		130	0.0145617
15.0034	1814.57	Initialization		131	0.0129474
15.4973	1815.03	Initialization		132	0.0148597
15.9911	1815.49	Initialization		133	0.0167199
16.4849	1815.96	Initialization		134	0.0150974
16.9788	1816.43	Initialization		135	0.0147503
17.4726	1816.91	Initialization		136	0.0155152
17.9665	1817.39	Initialization		137	0.0159021
18.4603	1817.88	Initialization		138	0.0149314
18.9542	1818.37	Initialization		139	0.0132692
19.448	1818.86	Initialization		140	0.0156943
19.9419	1819.36	Initialization		141	0.0135572
20.4357	1819.87	Initialization		142	0.0153802
20.9296	1820.38	Initialization		143	0.0130451
21.4234	1820.9	Initialization		144	0.0147991
21.9173	1821.42	Initialization		145	0.0154504
22.4111	1821.94	Initialization		146	0.014254
22.905	1822.48	Initialization		147	0.0124093
23.3988	1823.01	Initialization		148	0.0215449
23.8927	1823.55	Initialization		149	0.0158431
24.3865	1824.1	Initialization		150	0.0195727
24.8804	1824.65	Initialization		151	0.0144269
25.3742	1825.2	Initialization		152	0.0189041
25.8681	1825.76	Initialization		153	0.0153743
26.3619	1826.33	Initialization		154	0.0195436
26.8558	1826.9	Initialization		155	0.0141905
27.3496	1827.47	Initialization		156	0.020941
27.8435	1828.05	Initialization		157	0.016857
28.3373	1828.63	Initialization		158	0.0165632
28.8312	1829.22	Initialization		159	0.015125
29.325	1829.81	Initialization		160	0.0167853
29.8189	1830.4	Initialization		161	0.0146503
30.3127	1831	Initialization		162	0.0128099
30.8066	1831.61	Initialization		163	0.0156538
31.3004	1832.21	Initialization		164	0.0141863
31.7943	1832.83	Initialization		165	0.0160647
32.2881	1833.44	Initialization		166	0.0155475
32.782	1834.06	Initialization		167	0.0183446
33.2758	1834.68	Initialization		168	0.0150399
33.7697	1835.31	Initialization		169	0.0164521
34.2635	1835.94	Initialization		170	0.0198838
34.7574	1836.57	Initialization		171	0.0158387
35.2512	1837.21	Initialization		172	0.0146943
35.7451	1837.85	Initialization		173	0.016749
36.2389	1838.49	Initialization		174	0.0177332
36.7328	1839.14	Initialization		175	0.0142869
37.2266	1839.78	Initialization		176	0.0155272
37.7205	1840.44	Initialization		177	0.0165676
38.2143	1841.09	Initialization		178	0.0126213
38.7082	1841.74	Initialization		179	0.0169068
39.202	1842.4	Initialization		180	0.015949
39.6959	1843.06	Initialization		181	0.0134381
40.1897	1843.72	Initialization		182	0.014921
40.6836	1844.39	Initialization		183	0.0160294
41.1774	1845.05	Initialization		184	0.012515
41.6713	1845.72	Initialization		185	0.0153834
42.1651	1846.39	Initialization		186	0.012951
42.659	1847.06	Initialization		187	0.0187769
43.1528	1847.73	Initialization		188	0.0171563
43.6467	1848.41	Initialization		189	0.0150781
44.1405	1849.08	Initialization		190	0.0183141
44.6344	1849.75	Initialization		191	0.0152485
45.1282	1850.43	Initialization		192	0.0183595
45.6221	1851.11	Initialization		193	0.0127939
46.1159	1851.78	Initialization		194	0.0196107
46.6098	1852.46	Initialization		195	0.0120401
47.1036	1853.14	Initialization		196	0.0146969
47.5975	1853.81	Initialization		197	0.0142361
48.0913	1854.49	Initialization		198	0.0164747
48.5852	1855.17	Initialization		199	0.0163324
49.079	1855.85	Initialization		200	0.0129271
-49.197	1571.95	Epoch 50
-48.7032	1570.12	Epoch 50
-48.2093	1568.25	Epoch 50
-47.7155	1566.34	Epoch 50
-47.2216	1564.4	Epoch 50
-46.7278	1562.41	Epoch 50
-46.2339	1560.39	Epoch 50
-45.7401	1558.33	Epoch 50
-45.2462	1556.24	Epoch 50
-44.7524	1554.1	Epoch 50
-44.2585	1551.93	Epoch 50
-43.7647	1549.71	Epoch 50
-43.2708	1547.46	Epoch 50
-42.777	1545.17	Epoch 50
-42.2831	1542.83	Epoch 50
-41.7893	1540.46	Epoch 50
-41.2954	1538.04	Epoch 50
-40.8016	1535.59	Epoch 50
-40.3077	1533.09	Epoch 50
-39.8139	1530.55	Epoch 50
-39.32	1527.97	Epoch 50
-38.8262	1525.35	Epoch 50
-38.3323	1522.69	Epoch 50
-37.8385	1519.98	Epoch 50
-37.3446	1517.23	Epoch 50
-36.8508	1514.44	Epoch 50
-36.3569	1511.61	Epoch 50
-35.8631	1508.73	Epoch 50
-35.3692	1505.81	Epoch 50
-34.8754	1502.85	Epoch 50
-34.3815	1499.85	Epoch 50
-33.8877	1496.8	Epoch 50
-33.3938	1493.71	Epoch 50
-32.9	1490.57	Epoch 50
-32.4061	1487.4	Epoch 50
-31.9123	1484.18	Epoch 50
-31.4184	1480.91	Epoch 50
-30.9246	1477.61	Epoch 50
-30.4307	1474.26	Epoch 50
-29.9369	1470.87	Epoch 50
-29.443	1467.44	Epoch 50
-28.9492	1463.96	Epoch 50
-28.4553	1460.44	Epoch 50
-27.9615	1456.88	Epoch 50
-27.4676	1453.28	Epoch 50
-26.9738	1449.64	Epoch 50
-26.4799	1445.96	Epoch 50
-25.9861	1442.23	Epoch 50
-25.4922	1438.47	Epoch 50
-24.9984	1434.66	Epoch 50
-24.5045	1430.82	Epoch 50
-24.0107	1426.94	Epoch 50
-23.5168	1423.02	Epoch 50
-23.023	1419.06	Epoch 50
-22.5291	1415.07	Epoch 50
-22.0353	1411.03	Epoch 50
-21.5414	1406.96	Epoch 50
-21.0476	1402.86	Epoch 50
-20.5537	1398.72	Epoch 50
-20.0599	1394.55	Epoch 50
-19.566	1390.34	Epoch 50
-19.0722	1386.11	Epoch 50
-18.5783	1381.84	Epoch 50
-18.0845	1377.54	Epoch 50
-17.5906	1373.2	Epoch 50
-17.0968	1368.85	Epoch 50
-16.6029	1364.46	Epoch 50
-16.1091	1360.04	Epoch 50
-15.6153	1355.6	Epoch 50
-15.1214	1351.14	Epoch 50
-14.6276	1346.65	Epoch 50
-14.1337	1342.14	Epoch 50
-13.6399	1337.6	Epoch 50
-13.146	1333.05	Epoch 50
-12.6522	1328.47	Epoch 50
-12.1583	1323.88	Epoch 50
-11.6645	1319.27	Epoch 50
-11.1706	1314.65	Epoch 50
-10.6768	1310.01	Epoch 50
-10.1829	1305.36	Epoch 50
-9.68906	1300.7	Epoch 50
-9.19521	1296.02	Epoch 50
-8.70136	1291.34	Epoch 50
-8.20751	1286.65	Epoch 50
-7.71366	1281.96	Epoch 50
-7.21981	1277.25	Epoch 50
-6.72596	1272.55	Epoch 50
-6.23212	1267.84	Epoch 50
-5.73827	1263.14	Epoch 50
-5.24442	1258.43	Epoch 50
-4.75057	1253.73	Epoch 50
-4.25672	1249.03	Epoch 50
-3.76287	1244.33	Epoch 50
-3.26902	1239.65	Epoch 50
-2.77517	1234.97	Epoch 50
-2.28132	1230.3	Epoch 50
-1.78747	1225.64	Epoch 50
-1.29362	1221	Epoch 50
-0.799774	1216.36	Epoch 50
-0.305925	1211.75	Epoch 50
0.187925	1207.15	Epoch 50
0.681774	1202.57	Epoch 50
1.17562	1198.01	Epoch 50
1.66947	1193.47	Epoch 50
2.16332	1188.95	Epoch 50
2.65717	1184.46	Epoch 50
3.15102	1179.99	Epoch 50
3.64487	1175.55	Epoch 50
4.13872	1171.14	Epoch 50
4.63257	1166.76	Epoch 50
5.12642	1162.41	Epoch 50
5.62027	1158.08	Epoch 50
6.11412	1153.8	Epoch 50
6.60796	1149.54	Epoch 50
7.10181	1145.33	Epoch 50
7.59566	1141.15	Epoch 50
8.08951	1137	Epoch 50
8.58336	1132.9	Epoch 50
9.07721	1128.83	Epoch 50
9.57106	1124.81	Epoch 50
10.0649	1120.83	Epoch 50
10.5588	1116.89	Epoch 50
11.0526	1112.99	Epoch 50
11.5465	1109.14	Epoch 50
12.0403	1105.34	Epoch 50
12.5342	1101.58	Epoch 50
13.028	1097.87	Epoch 50
13.5219	1094.21	Epoch 50
14.0157	1090.59	Epoch 50
14.5096	1087.03	Epoch 50
15.0034	1083.51	Epoch 50
15.4973	1080.05	Epoch 50
15.9911	1076.63	Epoch 50
16.4849	1073.27	Epoch 50
16.9788	1069.97	Epoch 50
17.4726	1066.71	Epoch 50
17.9665	1063.51	Epoch 50
18.4603	1060.36	Epoch 50
18.9542	1057.27	Epoch 50
19.448	1054.23	Epoch 50
19.9419	1051.24	Epoch 50
20.4357	1048.31	Epoch 50
20.9296	1045.44	Epoch 50
21.4234	1042.62	Epoch 50
21.9173	1039.86	Epoch 50
22.4111	1037.16	Epoch 50
22.905	1034.51	Epoch 50
23.3988	1031.91	Epoch 50
23.8927	1029.38	Epoch 50
24.3865	1026.9	Epoch 50
24.8804	1024.47	Epoch 50
25.3742	1022.11	Epoch 50
25.8681	1019.8	Epoch 50
26.3619	1017.55	Epoch 50
26.8558	1015.35	Epoch 50
27.3496	1013.21	Epoch 50
27.8435	1011.12	Epoch 50
28.3373	1009.1	Epoch 50
28.8312	1007.12	Epoch 50
29.325	1005.21	Epoch 50
29.8189	1003.35	Epoch 50
30.3127	1001.54	Epoch 50
30.8066	999.793	Epoch 50
31.3004	998.098	Epoch 50
31.7943	996.458	Epoch 50
32.2881	994.872	Epoch 50
32.782	993.339	Epoch 50
33.2758	991.861	Epoch 50
33.7697	990.435	Epoch 50
34.2635	989.063	Epoch 50
34.7574	987.743	Epoch 50
35.2512	986.475	Epoch 50
35.7451	985.259	Epoch 50
36.2389	984.093	Epoch 50
36.7328	982.979	Epoch 50
37.2266	981.915	Epoch 50
37.7205	980.901	Epoch 50
38.2143	979.936	Epoch 50
38.7082	979.02	Epoch 50
39.202	978.153	Epoch 50
39.6959	977.333	Epoch 50
40.1897	976.561	Epoch 50
40.6836	975.835	Epoch 50
41.1774	975.156	Epoch 50
41.6713	974.523	Epoch 50
42.1651	973.934	Epoch 50
42.659	973.391	Epoch 50
43.1528	972.891	Epoch 50
43.6467	972.435	Epoch 50
44.1405	972.021	Epoch 50
44.6344	971.65	Epoch 50
45.1282	971.321	Epoch 50
45.6221	971.033	Epoch 50
46.1159	970.785	Epoch 50
46.6098	970.577	Epoch 50
47.1036	970.408	Epoch 50
47.5975	970.279	Epoch 50
48.0913	970.187	Epoch 50
48.5852	970.132	Epoch 50
49.079	970.115	Epoch 50
-49.197	1387.25	Epoch 100
-48.7032	1390.6	Epoch 100
-48.2093	1393.91	Epoch 100
-47.7155	1397.17	Epoch 100
-47.2216	1400.39	Epoch 100
-46.7278	1403.56	Epoch 100
-46.2339	1406.68	Epoch 100
-45.7401	1409.75	Epoch 100
-45.2462	1412.76	Epoch 100
-44.7524	1415.72	Epoch 100
-44.2585	1418.62	Epoch 100
-43.7647	1421.46	Epoch 100
-43.2708	1424.24	Epoch 100
-42.777	1426.96	Epoch 100
-42.2831	1429.61	Epoch 100
-41.7893	1432.19	Epoch 100
-41.2954	1434.7	Epoch 100
-40.8016	1437.13	Epoch 100
-40.3077	1439.49	Epoch 100
-39.8139	1441.78	Epoch 100
-39.32	1443.98	Epoch 100
-38.8262	1446.1	Epoch 100
-38.3323	1448.13	Epoch 100
-37.8385	1450.08	Epoch 100
-37.3446	1451.94	Epoch 100
-36.8508	1453.7	Epoch 100
-36.3569	1455.37	Epoch 100
-35.8631	1456.94	Epoch 100
-35.3692	1458.41	Epoch 100
-34.8754	1459.78	Epoch 100
-34.3815	1461.05	Epoch 100
-33.8877	1462.2	Epoch 100
-33.3938	1463.24	Epoch 100
-32.9	1464.18	Epoch 100
-32.4061	1464.99	Epoch 100
-31.9123	1465.68	Epoch 100
-31.4184	1466.26	Epoch 100
-30.9246	1466.71	Epoch 100
-30.4307	1467.03	Epoch 100
-29.9369	1467.22	Epoch 100
-29.443	1467.28	Epoch 100
-28.9492	1467.2	Epoch 100
-28.4553	1466.99	Epoch 100
-27.9615	1466.63	Epoch 100
-27.4676	1466.14	Epoch 100
-26.9738	1465.49	Epoch 100
-26.4799	1464.7	Epoch 100
-25.9861	1463.76	Epoch 100
-25.4922	1462.66	Epoch 100
-24.9984	1461.41	Epoch 100
-24.5045	1460	Epoch 100
-24.0107	1458.43	Epoch 100
-23.5168	1456.7	Epoch 100
-23.023	1454.81	Epoch 100
-22.5291	1452.75	Epoch 100
-22.0353	1450.52	Epoch 100
-21.5414	1448.12	Epoch 100
-21.0476	1445.55	Epoch 100
-20.5537	1442.81	Epoch 100
-20.0599	1439.89	Epoch 100
-19.566	1436.8	Epoch 100
-19.0722	1433.53	Epoch 100
-18.5783	1430.09	Epoch 100
-18.0845	1426.47	Epoch 100
-17.5906	1422.68	Epoch 100
-17.0968	1418.7	Epoch 100
-16.6029	1414.55	Epoch 100
-16.1091	1410.22	Epoch 100
-15.6153	1405.72	Epoch 100
-15.1214	1401.04	Epoch 100
-14.6276	1396.19	Epoch 100
-14.1337	1391.17	Epoch 100
-13.6399	1385.97	Epoch 100
-13.146	1380.61	Epoch 100
-12.6522	1375.08	Epoch 100
-12.1583	1369.39	Epoch 100
-11.6645	1363.55	Epoch 100
-11.1706	1357.54	Epoch 100
-10.6768	1351.38	Epoch 100
-10.1829	1345.08	Epoch 100
-9.68906	1338.63	Epoch 100
-9.19521	1332.05	Epoch 100
-8.70136	1325.33	Epoch 100
-8.20751	1318.48	Epoch 100
-7.71366	1311.51	Epoch 100
-7.21981	1304.43	Epoch 100
-6.72596	1297.24	Epoch 100
-6.23212	1289.95	Epoch 100
-5.73827	1282.56	Epoch 100
-5.24442	1275.08	Epoch 100
-4.75057	1267.53	Epoch 100
-4.25672	1259.9	Epoch 100
-3.76287	1252.21	Epoch 100
-3.26902	1244.47	Epoch 100
-2.77517	1236.67	Epoch 100
-2.28132	1228.84	Epoch 100
-1.78747	1220.98	Epoch 100
-1.29362	1213.1	Epoch 100
-0.799774	1205.21	Epoch 100
-0.305925	1197.31	Epoch 100
0.187925	1189.42	Epoch 100
0.681774	1181.55	Epoch 100
1.17562	1173.69	Epoch 100
1.66947	1165.87	Epoch 100
2.16332	1158.09	Epoch 100
2.65717	1150.37	Epoch 100
3.15102	1142.69	Epoch 100
3.64487	1135.09	Epoch 100
4.13872	1127.56	Epoch 100
4.63257	1120.11	Epoch 100
5.12642	1112.75	Epoch 100
5.62027	1105.49	Epoch 100
6.11412	1098.33	Epoch 100
6.60796	1091.28	Epoch 100
7.10181	1084.35	Epoch 100
7.59566	1077.54	Epoch 100
8.08951	1070.86	Epoch 100
8.58336	1064.31	Epoch 100
9.07721	1057.91	Epoch 100
9.57106	1051.64	Epoch 100
10.0649	1045.53	Epoch 100
10.5588	1039.57	Epoch 100
11.0526	1033.77	Epoch 100
11.5465	1028.12	Epoch 100
12.0403	1022.64	Epoch 100
12.5342	1017.33	Epoch 100
13.028	1012.19	Epoch 100
13.5219	1007.22	Epoch 100
14.0157	1002.42	Epoch 100
14.5096	997.792	Epoch 100
15.0034	993.344	Epoch 100
15.4973	989.073	Epoch 100
15.9911	984.981	Epoch 100
16.4849	981.068	Epoch 100
16.9788	977.334	Epoch 100
17.4726	973.78	Epoch 100
17.9665	970.405	Epoch 100
18.4603	967.209	Epoch 100
18.9542	964.192	Epoch 100
19.448	961.353	Epoch 100
19.9419	958.692	Epoch 100
20.4357	956.207	Epoch 100
20.9296	953.898	Epoch 100
21.4234	951.763	Epoch 100
21.9173	949.8	Epoch 100
22.4111	948.009	Epoch 100
22.905	946.387	Epoch 100
23.3988	944.934	Epoch 100
23.8927	943.647	Epoch 100
24.3865	942.524	Epoch 100
24.8804	941.563	Epoch 100
25.3742	940.763	Epoch 100
25.8681	940.121	Epoch 100
26.3619	939.636	Epoch 100
26.8558	939.304	Epoch 100
27.3496	939.125	Epoch 100
27.8435	939.094	Epoch 100
28.3373	939.211	Epoch 100
28.8312	939.473	Epoch 100
29.325	939.877	Epoch 100
29.8189	940.421	Epoch 100
30.3127	941.103	Epoch 100
30.8066	941.92	Epoch 100
31.3004	942.87	Epoch 100
31.7943	943.95	Epoch 100
32.2881	945.158	Epoch 100
32.782	946.492	Epoch 100
33.2758	947.949	Epoch 100
33.7697	949.526	Epoch 100
34.2635	951.221	Epoch 100
34.7574	953.032	Epoch 100
35.2512	954.957	Epoch 100
35.7451	956.992	Epoch 100
36.2389	959.135	Epoch 100
36.7328	961.385	Epoch 100
37.2266	963.738	Epoch 100
37.7205	966.192	Epoch 100
38.2143	968.746	Epoch 100
38.7082	971.395	Epoch 100
39.202	974.139	Epoch 100
39.6959	976.975	Epoch 100
40.1897	979.901	Epoch 100
40.6836	982.914	Epoch 100
41.1774	986.012	Epoch 100
41.6713	989.193	Epoch 100
42.1651	992.455	Epoch 100
42.659	995.795	Epoch 100
43.1528	999.211	Epoch 100
43.6467	1002.7	Epoch 100
44.1405	1006.26	Epoch 100
44.6344	1009.9	Epoch 100
45.1282	1013.6	Epoch 100
45.6221	1017.36	Epoch 100
46.1159	1021.19	Epoch 100
46.6098	1025.09	Epoch 100
47.1036	1029.04	Epoch 100
47.5975	1033.05	Epoch 100
48.0913	1037.11	Epoch 100
48.5852	1041.23	Epoch 100
49.079	1045.4	Epoch 100
-49.197	1243.75	Epoch 150
-48.7032	1250.72	Epoch 150
-48.2093	1257.66	Epoch 150
-47.7155	1264.58	Epoch 150
-47.2216	1271.46	Epoch 150
-46.7278	1278.31	Epoch 150
-46.2339	1285.12	Epoch 150
-45.7401	1291.89	Epoch 150
-45.2462	1298.62	Epoch 150
-44.7524	1305.31	Epoch 150
-44.2585	1311.94	Epoch 150
-43.7647	1318.53	Epoch 150
-43.2708	1325.06	Epoch 150
-42.777	1331.53	Epoch 150
-42.2831	1337.95	Epoch 150
-41.7893	1344.3	Epoch 150
-41.2954	1350.58	Epoch 150
-40.8016	1356.79	Epoch 150
-40.3077	1362.92	Epoch 150
-39.8139	1368.98	Epoch 150
-39.32	1374.96	Epoch 150
-38.8262	1380.85	Epoch 150
-38.3323	1386.65	Epoch 150
-37.8385	1392.35	Epoch 150
-37.3446	1397.96	Epoch 150
-36.8508	1403.47	Epoch 150
-36.3569	1408.87	Epoch 150
-35.8631	1414.16	Epoch 150
-35.3692	1419.34	Epoch 150
-34.8754	1424.39	Epoch 150
-34.3815	1429.33	Epoch 150
-33.8877	1434.13	Epoch 150
-33.3938	1438.8	Epoch 150
-32.9	1443.34	Epoch 150
-32.4061	1447.73	Epoch 150
-31.9123	1451.97	Epoch 150
-31.4184	1456.06	Epoch 150
-30.9246	1459.99	Epoch 150
-30.4307	1463.76	Epoch 150
-29.9369	1467.36	Epoch 150
-29.443	1470.79	Epoch 150
-28.9492	1474.04	Epoch 150
-28.4553	1477.1	Epoch 150
-27.9615	1479.98	Epoch 150
-27.4676	1482.65	Epoch 150
-26.9738	1485.13	Epoch 150
-26.4799	1487.4	Epoch 150
-25.9861	1489.45	Epoch 150
-25.4922	1491.29	Epoch 150
-24.9984	1492.9	Epoch 150
-24.5045	1494.28	Epoch 150
-24.0107	1495.42	Epoch 150
-23.5168	1496.33	Epoch 150
-23.023	1496.98	Epoch 150
-22.5291	1497.38	Epoch 150
-22.0353	1497.53	Epoch 150
-21.5414	1497.41	Epoch 150
-21.0476	1497.02	Epoch 150
-20.5537	1496.35	Epoch 150
-20.0599	1495.4	Epoch 150
-19.566	1494.17	Epoch 150
-19.0722	1492.65	Epoch 150
-18.5783	1490.83	Epoch 150
-18.0845	1488.71	Epoch 150
-17.5906	1486.29	Epoch 150
-17.0968	1483.57	Epoch 150
-16.6029	1480.53	Epoch 150
-16.1091	1477.18	Epoch 150
-15.6153	1473.51	Epoch 150
-15.1214	1469.53	Epoch 150
-14.6276	1465.23	Epoch 150
-14.1337	1460.6	Epoch 150
-13.6399	1455.66	Epoch 150
-13.146	1450.39	Epoch 150
-12.6522	1444.81	Epoch 150
-12.1583	1438.9	Epoch 150
-11.6645	1432.68	Epoch 150
-11.1706	1426.15	Epoch 150
-10.6768	1419.31	Epoch 150
-10.1829	1412.16	Epoch 150
-9.68906	1404.71	Epoch 150
-9.19521	1396.97	Epoch 150
-8.70136	1388.95	Epoch 150
-8.20751	1380.65	Epoch 150
-7.71366	1372.08	Epoch 150
-7.21981	1363.25	Epoch 150
-6.72596	1354.17	Epoch 150
-6.23212	1344.86	Epoch 150
-5.73827	1335.33	Epoch 150
-5.24442	1325.58	Epoch 150
-4.75057	1315.64	Epoch 150
-4.25672	1305.53	Epoch 150
-3.76287	1295.24	Epoch 150
-3.26902	1284.82	Epoch 150
-2.77517	1274.26	Epoch 150
-2.28132	1263.58	Epoch 150
-1.78747	1252.82	Epoch 150
-1.29362	1241.98	Epoch 150
-0.799774	1231.08	Epoch 150
-0.305925	1220.14	Epoch 150
0.187925	1209.19	Epoch 150
0.681774	1198.24	Epoch 150
1.17562	1187.31	Epoch 150
1.66947	1176.41	Epoch 150
2.16332	1165.58	Epoch 150
2.65717	1154.82	Epoch 150
3.15102	1144.16	Epoch 150
3.64487	1133.61	Epoch 150
4.13872	1123.19	Epoch 150
4.63257	1112.92	Epoch 150
5.12642	1102.82	Epoch 150
5.62027	1092.89	Epoch 150
6.11412	1083.15	Epoch 150
6.60796	1073.62	Epoch 150
7.10181	1064.32	Epoch 150
7.59566	1055.24	Epoch 150
8.08951	1046.41	Epoch 150
8.58336	1037.83	Epoch 150
9.07721	1029.51	Epoch 150
9.57106	1021.47	Epoch 150
10.0649	1013.71	Epoch 150
10.5588	1006.23	Epoch 150
11.0526	999.043	Epoch 150
11.5465	992.156	Epoch 150
12.0403	985.57	Epoch 150
12.5342	979.29	Epoch 150
13.028	973.318	Epoch 150
13.5219	967.657	Epoch 150
14.0157	962.308	Epoch 150
14.5096	957.271	Epoch 150
15.0034	952.548	Epoch 150
15.4973	948.137	Epoch 150
15.9911	944.038	Epoch 150
16.4849	940.249	Epoch 150
16.9788	936.768	Epoch 150
17.4726	933.594	Epoch 150
17.9665	930.724	Epoch 150
18.4603	928.154	Epoch 150
18.9542	925.881	Epoch 150
19.448	923.902	Epoch 150
19.9419	922.212	Epoch 150
20.4357	920.809	Epoch 150
20.9296	919.687	Epoch 150
21.4234	918.842	Epoch 150
21.9173	918.269	Epoch 150
22.4111	917.964	Epoch 150
22.905	917.922	Epoch 150
23.3988	918.137	Epoch 150
23.8927	918.606	Epoch 150
24.3865	919.322	Epoch 150
24.8804	920.281	Epoch 150
25.3742	921.478	Epoch 150
25.8681	922.907	Epoch 150
26.3619	924.563	Epoch 150
26.8558	926.442	Epoch 150
27.3496	928.537	Epoch 150
27.8435	930.844	Epoch 150
28.3373	933.358	Epoch 150
28.8312	936.073	Epoch 150
29.325	938.986	Epoch 150
29.8189	942.09	Epoch 150
30.3127	945.38	Epoch 150
30.8066	948.853	Epoch 150
31.3004	952.502	Epoch 150
31.7943	956.324	Epoch 150
32.2881	960.313	Epoch 150
32.782	964.466	Epoch 150
33.2758	968.776	Epoch 150
33.7697	973.241	Epoch 150
34.2635	977.855	Epoch 150
34.7574	982.614	Epoch 150
35.2512	987.513	Epoch 150
35.7451	992.549	Epoch 150
36.2389	997.718	Epoch 150
36.7328	1003.01	Epoch 150
37.2266	1008.44	Epoch 150
37.7205	1013.98	Epoch 150
38.2143	1019.63	Epoch 150
38.7082	1025.4	Epoch 150
39.202	1031.28	Epoch 150
39.6959	1037.26	Epoch 150
40.1897	1043.35	Epoch 150
40.6836	1049.53	Epoch 150
41.1774	1055.8	Epoch 150
41.6713	1062.17	Epoch 150
42.1651	1068.62	Epoch 150
42.659	1075.16	Epoch 150
43.1528	1081.78	Epoch 150
43.6467	1088.47	Epoch 150
44.1405	1095.24	Epoch 150
44.6344	1102.08	Epoch 150
45.1282	1108.99	Epoch 150
45.6221	1115.96	Epoch 150
46.1159	1123	Epoch 150
46.6098	1130.09	Epoch 150
47.1036	1137.24	Epoch 150
47.5975	1144.44	Epoch 150
48.0913	1151.69	Epoch 150
48.5852	1159	Epoch 150
49.079	1166.34	Epoch 150
-49.197	1199.04	Epoch 200
-48.7032	1206.3	Epoch 200
-48.2093	1213.52	Epoch 200
-47.7155	1220.72	Epoch 200
-47.2216	1227.88	Epoch 200
-46.7278	1235.01	Epoch 200
-46.2339	1242.09	Epoch 200
-45.7401	1249.13	Epoch 200
-45.2462	1256.12	Epoch 200
-44.7524	1263.06	Epoch 200
-44.2585	1269.95	Epoch 200
-43.7647	1276.78	Epoch 200
-43.2708	1283.55	Epoch 200
-42.777	1290.26	Epoch 200
-42.2831	1296.9	Epoch 200
-41.7893	1303.47	Epoch 200
-41.2954	1309.97	Epoch 200
-40.8016	1316.39	Epoch 200
-40.3077	1322.73	Epoch 200
-39.8139	1328.99	Epoch 200
-39.32	1335.15	Epoch 200
-38.8262	1341.23	Epoch 200
-38.3323	1347.2	Epoch 200
-37.8385	1353.08	Epoch 200
-37.3446	1358.85	Epoch 200
-36.8508	1364.51	Epoch 200
-36.3569	1370.06	Epoch 200
-35.8631	1375.49	Epoch 200
-35.3692	1380.8	Epoch 200
-34.8754	1385.98	Epoch 200
-34.3815	1391.03	Epoch 200
-33.8877	1395.94	Epoch 200
-33.3938	1400.72	Epoch 200
-32.9	1405.34	Epoch 200
-32.4061	1409.82	Epoch 200
-31.9123	1414.14	Epoch 200
-31.4184	1418.3	Epoch 200
-30.9246	1422.29	Epoch 200
-30.4307	1426.11	Epoch 200
-29.9369	1429.76	Epoch 200
-29.443	1433.22	Epoch 200
-28.9492	1436.5	Epoch 200
-28.4553	1439.59	Epoch 200
-27.9615	1442.48	Epoch 200
-27.4676	1445.17	Epoch 200
-26.9738	1447.65	Epoch 200
-26.4799	1449.91	Epoch 200
-25.9861	1451.96	Epoch 200
-25.4922	1453.78	Epoch 200
-24.9984	1455.38	Epoch 200
-24.5045	1456.74	Epoch 200
-24.0107	1457.86	Epoch 200
-23.5168	1458.73	Epoch 200
-23.023	1459.36	Epoch 200
-22.5291	1459.73	Epoch 200
-22.0353	1459.84	Epoch 200
-21.5414	1459.68	Epoch 200
-21.0476	1459.26	Epoch 200
-20.5537	1458.56	Epoch 200
-20.0599	1457.59	Epoch 200
-19.566	1456.33	Epoch 200
-19.0722	1454.79	Epoch 200
-18.5783	1452.95	Epoch 200
-18.0845	1450.83	Epoch 200
-17.5906	1448.41	Epoch 200
-17.0968	1445.69	Epoch 200
-16.6029	1442.67	Epoch 200
-16.1091	1439.35	Epoch 200
-15.6153	1435.72	Epoch 200
-15.1214	1431.8	Epoch 200
-14.6276	1427.56	Epoch 200
-14.1337	1423.02	Epoch 200
-13.6399	1418.18	Epoch 200
-13.146	1413.04	Epoch 200
-12.6522	1407.59	Epoch 200
-12.1583	1401.85	Epoch 200
-11.6645	1395.81	Epoch 200
-11.1706	1389.49	Epoch 200
-10.6768	1382.87	Epoch 200
-10.1829	1375.98	Epoch 200
-9.68906	1368.81	Epoch 200
-9.19521	1361.37	Epoch 200
-8.70136	1353.67	Epoch 200
-8.20751	1345.72	Epoch 200
-7.71366	1337.53	Epoch 200
-7.21981	1329.1	Epoch 200
-6.72596	1320.45	Epoch 200
-6.23212	1311.6	Epoch 200
-5.73827	1302.54	Epoch 200
-5.24442	1293.3	Epoch 200
-4.75057	1283.88	Epoch 200
-4.25672	1274.31	Epoch 200
-3.76287	1264.59	Epoch 200
-3.26902	1254.75	Epoch 200
-2.77517	1244.79	Epoch 200
-2.28132	1234.74	Epoch 200
-1.78747	1224.61	Epoch 200
-1.29362	1214.41	Epoch 200
-0.799774	1204.17	Epoch 200
-0.305925	1193.9	Epoch 200
0.187925	1183.61	Epoch 200
0.681774	1173.34	Epoch 200
1.17562	1163.08	Epoch 200
1.66947	1152.86	Epoch 200
2.16332	1142.71	Epoch 200
2.65717	1132.62	Epoch 200
3.15102	1122.62	Epoch 200
3.64487	1112.73	Epoch 200
4.13872	1102.96	Epoch 200
4.63257	1093.33	Epoch 200
5.12642	1083.85	Epoch 200
5.62027	1074.53	Epoch 200
6.11412	1065.39	Epoch 200
6.60796	1056.44	Epoch 200
7.10181	1047.69	Epoch 200
7.59566	1039.16	Epoch 200
8.08951	1030.85	Epoch 200
8.58336	1022.77	Epoch 200
9.07721	1014.94	Epoch 200
9.57106	1007.36	Epoch 200
10.0649	1000.04	Epoch 200
10.5588	992.983	Epoch 200
11.0526	986.2	Epoch 200
11.5465	979.695	Epoch 200
12.0403	973.472	Epoch 200
12.5342	967.535	Epoch 200
13.028	961.888	Epoch 200
13.5219	956.534	Epoch 200
14.0157	951.474	Epoch 200
14.5096	946.71	Epoch 200
15.0034	942.243	Epoch 200
15.4973	938.073	Epoch 200
15.9911	934.201	Epoch 200
16.4849	930.625	Epoch 200
16.9788	927.346	Epoch 200
17.4726	924.361	Epoch 200
17.9665	921.669	Epoch 200
18.4603	919.268	Epoch 200
18.9542	917.155	Epoch 200
19.448	915.327	Epoch 200
19.9419	913.782	Epoch 200
20.4357	912.516	Epoch 200
20.9296	911.526	Epoch 200
21.4234	910.809	Epoch 200
21.9173	910.359	Epoch 200
22.4111	910.174	Epoch 200
22.905	910.249	Epoch 200
23.3988	910.579	Epoch 200
23.8927	911.162	Epoch 200
24.3865	911.991	Epoch 200
24.8804	913.062	Epoch 200
25.3742	914.372	Epoch 200
25.8681	915.915	Epoch 200
26.3619	917.686	Epoch 200
26.8558	919.681	Epoch 200
27.3496	921.895	Epoch 200
27.8435	924.323	Epoch 200
28.3373	926.961	Epoch 200
28.8312	929.804	Epoch 200
29.325	932.846	Epoch 200
29.8189	936.084	Epoch 200
30.3127	939.513	Epoch 200
30.8066	943.128	Epoch 200
31.3004	946.924	Epoch 200
31.7943	950.897	Epoch 200
32.2881	955.042	Epoch 200
32.782	959.355	Epoch 200
33.2758	963.831	Epoch 200
33.7697	968.466	Epoch 200
34.2635	973.255	Epoch 200
34.7574	978.195	Epoch 200
35.2512	983.28	Epoch 200
35.7451	988.507	Epoch 200
36.2389	993.872	Epoch 200
36.7328	999.37	Epoch 200
37.2266	1005	Epoch 200
37.7205	1010.75	Epoch 200
38.2143	1016.62	Epoch 200
38.7082	1022.62	Epoch 200
39.202	1028.72	Epoch 200
39.6959	1034.94	Epoch 200
40.1897	1041.26	Epoch 200
40.6836	1047.68	Epoch 200
41.1774	1054.21	Epoch 200
41.6713	1060.83	Epoch 200
42.1651	1067.54	Epoch 200
42.659	1074.34	Epoch 200
43.1528	1081.22	Epoch 200
43.6467	1088.19	Epoch 200
44.1405	1095.23	Epoch 200
44.6344	1102.35	Epoch 200
45.1282	1109.55	Epoch 200
45.6221	1116.81	Epoch 200
46.1159	1124.14	Epoch 200
46.6098	1131.53	Epoch 200
47.1036	1138.98	Epoch 200
47.5975	1146.48	Epoch 200
48.0913	1154.05	Epoch 200
48.5852	1161.66	Epoch 200
49.079	1169.32	Epoch 200
-49.159	1200	Ground Truth
-48.6649	1209.47	Ground Truth
-48.1709	1218.93	Ground Truth
-47.6768	1228.37	Ground Truth
-47.1828	1237.79	Ground Truth
-46.6887	1247.16	Ground Truth
-46.1946	1256.49	Ground Truth
-45.7006	1265.77	Ground Truth
-45.2065	1274.97	Ground Truth
-44.7125	1284.11	Ground Truth
-44.2184	1293.16	Ground Truth
-43.7243	1302.11	Ground Truth
-43.2303	1310.97	Ground Truth
-42.7362	1319.71	Ground Truth
-42.2422	1328.33	Ground Truth
-41.7481	1336.83	Ground Truth
-41.254	1345.19	Ground Truth
-40.76	1353.4	Ground Truth
-40.2659	1361.47	Ground Truth
-39.7719	1369.37	Ground Truth
-39.2778	1377.1	Ground Truth
-38.7837	1384.66	Ground Truth
-38.2897	1392.03	Ground Truth
-37.7956	1399.21	Ground Truth
-37.3016	1406.19	Ground Truth
-36.8075	1412.97	Ground Truth
-36.3134	1419.53	Ground Truth
-35.8194	1425.88	Ground Truth
-35.3253	1432	Ground Truth
-34.8313	1437.89	Ground Truth
-34.3372	1443.54	Ground Truth
-33.8431	1448.95	Ground Truth
-33.3491	1454.11	Ground Truth
-32.855	1459.01	Ground Truth
-32.3609	1463.66	Ground Truth
-31.8669	1468.05	Ground Truth
-31.3728	1472.17	Ground Truth
-30.8788	1476.02	Ground Truth
-30.3847	1479.59	Ground Truth
-29.8906	1482.88	Ground Truth
-29.3966	1485.9	Ground Truth
-28.9025	1488.62	Ground Truth
-28.4085	1491.06	Ground Truth
-27.9144	1493.21	Ground Truth
-27.4203	1495.07	Ground Truth
-26.9263	1496.63	Ground Truth
-26.4322	1497.9	Ground Truth
-25.9382	1498.87	Ground Truth
-25.4441	1499.54	Ground Truth
-24.95	1499.92	Ground Truth
-24.456	1499.99	Ground Truth
-23.9619	1499.77	Ground Truth
-23.4679	1499.24	Ground Truth
-22.9738	1498.42	Ground Truth
-22.4797	1497.3	Ground Truth
-21.9857	1495.89	Ground Truth
-21.4916	1494.18	Ground Truth
-20.9976	1492.17	Ground Truth
-20.5035	1489.88	Ground Truth
-20.0094	1487.3	Ground Truth
-19.5154	1484.43	Ground Truth
-19.0213	1481.27	Ground Truth
-18.5273	1477.84	Ground Truth
-18.0332	1474.13	Ground Truth
-17.5391	1470.14	Ground Truth
-17.0451	1465.89	Ground Truth
-16.551	1461.37	Ground Truth
-16.057	1456.59	Ground Truth
-15.5629	1451.56	Ground Truth
-15.0688	1446.27	Ground Truth
-14.5748	1440.74	Ground Truth
-14.0807	1434.97	Ground Truth
-13.5867	1428.97	Ground Truth
-13.0926	1422.73	Ground Truth
-12.5985	1416.28	Ground Truth
-12.1045	1409.61	Ground Truth
-11.6104	1402.73	Ground Truth
-11.1164	1395.64	Ground Truth
-10.6223	1388.37	Ground Truth
-10.1282	1380.9	Ground Truth
-9.63418	1373.26	Ground Truth
-9.14012	1365.44	Ground Truth
-8.64606	1357.46	Ground Truth
-8.15199	1349.32	Ground Truth
-7.65793	1341.03	Ground Truth
-7.16387	1332.6	Ground Truth
-6.66981	1324.04	Ground Truth
-6.17575	1315.35	Ground Truth
-5.68169	1306.55	Ground Truth
-5.18763	1297.65	Ground Truth
-4.69357	1288.64	Ground Truth
-4.19951	1279.55	Ground Truth
-3.70545	1270.38	Ground Truth
-3.21139	1261.14	Ground Truth
-2.71733	1251.84	Ground Truth
-2.22327	1242.48	Ground Truth
-1.72921	1233.09	Ground Truth
-1.23515	1223.66	Ground Truth
-0.74109	1214.2	Ground Truth
-0.24703	1204.74	Ground Truth
0.24703	1195.26	Ground Truth
0.74109	1185.8	Ground Truth
1.23515	1176.34	Ground Truth
1.72921	1166.91	Ground Truth
2.22327	1157.52	Ground Truth
2.71733	1148.16	Ground Truth
3.21139	1138.86	Ground Truth
3.70545	1129.62	Ground Truth
4.19951	1120.45	Ground Truth
4.69357	1111.36	Ground Truth
5.18763	1102.35	Ground Truth
5.68169	1093.45	Ground Truth
6.17575	1084.65	Ground Truth
6.66981	1075.96	Ground Truth
7.16387	1067.4	Ground Truth
7.65793	1058.97	Ground Truth
8.15199	1050.68	Ground Truth
8.64606	1042.54	Ground Truth
9.14012	1034.56	Ground Truth
9.63418	1026.74	Ground Truth
10.1282	1019.1	Ground Truth
10.6223	1011.63	Ground Truth
11.1164	1004.36	Ground Truth
11.6104	997.274	Ground Truth
12.1045	990.394	Ground Truth
12.5985	983.723	Ground Truth
13.0926	977.268	Ground Truth
13.5867	971.035	Ground Truth
14.0807	965.029	Ground Truth
14.5748	959.258	Ground Truth
15.0688	953.727	Ground Truth
15.5629	948.442	Ground Truth
16.057	943.407	Ground Truth
16.551	938.628	Ground Truth
17.0451	934.11	Ground Truth
17.5391	929.856	Ground Truth
18.0332	925.872	Ground Truth
18.5273	922.161	Ground Truth
19.0213	918.727	Ground Truth
19.5154	915.574	Ground Truth
20.0094	912.704	Ground Truth
20.5035	910.12	Ground Truth
20.9976	907.826	Ground Truth
21.4916	905.822	Ground Truth
21.9857	904.112	Ground Truth
22.4797	902.697	Ground Truth
22.9738	901.578	Ground Truth
23.4679	900.757	Ground Truth
23.9619	900.234	Ground Truth
24.456	900.009	Ground Truth
24.95	900.084	Ground Truth
25.4441	900.458	Ground Truth
25.9382	901.13	Ground Truth
26.4322	902.1	Ground Truth
26.9263	903.368	Ground Truth
27.4203	904.93	Ground Truth
27.9144	906.787	Ground Truth
28.4085	908.937	Ground Truth
28.9025	911.376	Ground Truth
29.3966	914.103	Ground Truth
29.8906	917.115	Ground Truth
30.3847	920.41	Ground Truth
30.8788	923.982	Ground Truth
31.3728	927.83	Ground Truth
31.8669	931.95	Ground Truth
32.3609	936.336	Ground Truth
32.855	940.985	Ground Truth
33.3491	945.893	Ground Truth
33.8431	951.054	Ground Truth
34.3372	956.462	Ground Truth
34.8313	962.114	Ground Truth
35.3253	968.003	Ground Truth
35.8194	974.123	Ground Truth
36.3134	980.468	Ground Truth
36.8075	987.032	Ground Truth
37.3016	993.809	Ground Truth
37.7956	1000.79	Ground Truth
38.2897	1007.97	Ground Truth
38.7837	1015.34	Ground Truth
39.2778	1022.9	Ground Truth
39.7719	1030.63	Ground Truth
40.2659	1038.53	Ground Truth
40.76	1046.6	Ground Truth
41.254	1054.81	Ground Truth
41.7481	1063.17	Ground Truth
42.2422	1071.67	Ground Truth
42.7362	1080.29	Ground Truth
43.2303	1089.03	Ground Truth
43.7243	1097.89	Ground Truth
44.2184	1106.84	Ground Truth
44.7125	1115.89	Ground Truth
45.2065	1125.03	Ground Truth
45.7006	1134.23	Ground Truth
46.1946	1143.51	Ground Truth
46.6887	1152.84	Ground Truth
47.1828	1162.21	Ground Truth
47.6768	1171.63	Ground Truth
48.1709	1181.07	Ground Truth
48.6649	1190.53	Ground Truth
49.159	1200	Ground Truth

## Sheet: SI Fig 2
Left Pane				Right Pane
theta (degrees)	thickness (A)	series		epoch	wR_all
-49.197	2601.26	Initialization		1	0.421121
-48.7032	2578.06	Initialization		2	0.407094
-48.2093	2555.06	Initialization		3	0.389348
-47.7155	2532.28	Initialization		4	0.370218
-47.2216	2509.71	Initialization		5	0.355498
-46.7278	2487.35	Initialization		6	0.342573
-46.2339	2465.21	Initialization		7	0.333622
-45.7401	2443.28	Initialization		8	0.322785
-45.2462	2421.56	Initialization		9	0.314576
-44.7524	2400.06	Initialization		10	0.305579
-44.2585	2378.76	Initialization		11	0.295357
-43.7647	2357.68	Initialization		12	0.286654
-43.2708	2336.82	Initialization		13	0.276852
-42.777	2316.16	Initialization		14	0.266506
-42.2831	2295.72	Initialization		15	0.259447
-41.7893	2275.49	Initialization		16	0.249637
-41.2954	2255.47	Initialization		17	0.242865
-40.8016	2235.67	Initialization		18	0.235793
-40.3077	2216.08	Initialization		19	0.228076
-39.8139	2196.7	Initialization		20	0.221951
-39.32	2177.53	Initialization		21	0.216047
-38.8262	2158.58	Initialization		22	0.209047
-38.3323	2139.84	Initialization		23	0.204768
-37.8385	2121.31	Initialization		24	0.197944
-37.3446	2102.99	Initialization		25	0.19396
-36.8508	2084.89	Initialization		26	0.187881
-36.3569	2067	Initialization		27	0.184532
-35.8631	2049.32	Initialization		28	0.179242
-35.3692	2031.86	Initialization		29	0.174605
-34.8754	2014.6	Initialization		30	0.170252
-34.3815	1997.56	Initialization		31	0.166906
-33.8877	1980.74	Initialization		32	0.16285
-33.3938	1964.12	Initialization		33	0.162338
-32.9	1947.72	Initialization		34	0.160035
-32.4061	1931.53	Initialization		35	0.162804
-31.9123	1915.55	Initialization		36	0.16176
-31.4184	1899.79	Initialization		37	0.163286
-30.9246	1884.24	Initialization		38	0.161763
-30.4307	1868.9	Initialization		39	0.161875
-29.9369	1853.77	Initialization		40	0.161138
-29.443	1838.86	Initialization		41	0.160564
-28.9492	1824.16	Initialization		42	0.159665
-28.4553	1809.67	Initialization		43	0.158492
-27.9615	1795.4	Initialization		44	0.157377
-27.4676	1781.34	Initialization		45	0.157188
-26.9738	1767.49	Initialization		46	0.156117
-26.4799	1753.85	Initialization		47	0.156068
-25.9861	1740.43	Initialization		48	0.154432
-25.4922	1727.22	Initialization		49	0.153443
-24.9984	1714.22	Initialization		50	0.153752
-24.5045	1701.44	Initialization		51	0.151732
-24.0107	1688.87	Initialization		52	0.150506
-23.5168	1676.51	Initialization		53	0.149947
-23.023	1664.37	Initialization		54	0.149853
-22.5291	1652.44	Initialization		55	0.148764
-22.0353	1640.72	Initialization		56	0.14771
-21.5414	1629.21	Initialization		57	0.148157
-21.0476	1617.92	Initialization		58	0.147453
-20.5537	1606.84	Initialization		59	0.146455
-20.0599	1595.98	Initialization		60	0.146658
-19.566	1585.33	Initialization		61	0.145906
-19.0722	1574.89	Initialization		62	0.145156
-18.5783	1564.67	Initialization		63	0.143925
-18.0845	1554.66	Initialization		64	0.143751
-17.5906	1544.86	Initialization		65	0.143856
-17.0968	1535.28	Initialization		66	0.141914
-16.6029	1525.91	Initialization		67	0.140817
-16.1091	1516.76	Initialization		68	0.140213
-15.6153	1507.82	Initialization		69	0.138966
-15.1214	1499.09	Initialization		70	0.138181
-14.6276	1490.58	Initialization		71	0.137625
-14.1337	1482.28	Initialization		72	0.137336
-13.6399	1474.2	Initialization		73	0.135606
-13.146	1466.33	Initialization		74	0.13407
-12.6522	1458.68	Initialization		75	0.133673
-12.1583	1451.24	Initialization		76	0.134704
-11.6645	1444.01	Initialization		77	0.133239
-11.1706	1437	Initialization		78	0.131861
-10.6768	1430.21	Initialization		79	0.131842
-10.1829	1423.63	Initialization		80	0.131267
-9.68906	1417.26	Initialization		81	0.130202
-9.19521	1411.11	Initialization		82	0.130961
-8.70136	1405.18	Initialization		83	0.128535
-8.20751	1399.46	Initialization		84	0.128745
-7.71366	1393.95	Initialization		85	0.126378
-7.21981	1388.66	Initialization		86	0.127254
-6.72596	1383.59	Initialization		87	0.126864
-6.23212	1378.73	Initialization		88	0.125776
-5.73827	1374.09	Initialization		89	0.126636
-5.24442	1369.66	Initialization		90	0.125621
-4.75057	1365.45	Initialization		91	0.124038
-4.25672	1361.46	Initialization		92	0.123502
-3.76287	1357.68	Initialization		93	0.123224
-3.26902	1354.11	Initialization		94	0.122559
-2.77517	1350.77	Initialization		95	0.123641
-2.28132	1347.64	Initialization		96	0.122014
-1.78747	1344.72	Initialization		97	0.122118
-1.29362	1342.03	Initialization		98	0.122624
-0.799774	1339.55	Initialization		99	0.120691
-0.305925	1337.28	Initialization		100	0.121675
0.187925	1335.24	Initialization		101	0.121049
0.681774	1333.41	Initialization		102	0.12021
1.17562	1331.79	Initialization		103	0.120124
1.66947	1330.4	Initialization		104	0.119648
2.16332	1329.22	Initialization		105	0.120123
2.65717	1328.26	Initialization		106	0.119583
3.15102	1327.51	Initialization		107	0.118798
3.64487	1326.99	Initialization		108	0.119045
4.13872	1326.68	Initialization		109	0.119372
4.63257	1326.59	Initialization		110	0.119755
5.12642	1326.71	Initialization		111	0.11905
5.62027	1327.06	Initialization		112	0.118938
6.11412	1327.62	Initialization		113	0.119931
6.60796	1328.4	Initialization		114	0.119572
7.10181	1329.39	Initialization		115	0.120289
7.59566	1330.61	Initialization		116	0.119719
8.08951	1332.04	Initialization		117	0.11899
8.58336	1333.69	Initialization		118	0.119211
9.07721	1335.56	Initialization		119	0.119749
9.57106	1337.65	Initialization		120	0.118857
10.0649	1339.95	Initialization		121	0.119919
10.5588	1342.48	Initialization		122	0.119597
11.0526	1345.22	Initialization		123	0.118796
11.5465	1348.18	Initialization		124	0.119825
12.0403	1351.36	Initialization		125	0.119781
12.5342	1354.76	Initialization		126	0.120048
13.028	1358.37	Initialization		127	0.119688
13.5219	1362.21	Initialization		128	0.120185
14.0157	1366.26	Initialization		129	0.11988
14.5096	1370.53	Initialization		130	0.11838
15.0034	1375.03	Initialization		131	0.118949
15.4973	1379.74	Initialization		132	0.119188
15.9911	1384.66	Initialization		133	0.119377
16.4849	1389.81	Initialization		134	0.119332
16.9788	1395.18	Initialization		135	0.118226
17.4726	1400.76	Initialization		136	0.119287
17.9665	1406.57	Initialization		137	0.119353
18.4603	1412.59	Initialization		138	0.11891
18.9542	1418.83	Initialization		139	0.119403
19.448	1425.29	Initialization		140	0.11857
19.9419	1431.97	Initialization		141	0.118659
20.4357	1438.87	Initialization		142	0.119467
20.9296	1445.98	Initialization		143	0.119756
21.4234	1453.32	Initialization		144	0.120356
21.9173	1460.88	Initialization		145	0.118031
22.4111	1468.65	Initialization		146	0.1201
22.905	1476.64	Initialization		147	0.118812
23.3988	1484.85	Initialization		148	0.120197
23.8927	1493.28	Initialization		149	0.118936
24.3865	1501.93	Initialization		150	0.118279
24.8804	1510.8	Initialization		151	0.118921
25.3742	1519.89	Initialization		152	0.119592
25.8681	1529.19	Initialization		153	0.119566
26.3619	1538.72	Initialization		154	0.119002
26.8558	1548.46	Initialization		155	0.119506
27.3496	1558.42	Initialization		156	0.119073
27.8435	1568.6	Initialization		157	0.119282
28.3373	1579	Initialization		158	0.11864
28.8312	1589.62	Initialization		159	0.119528
29.325	1600.46	Initialization		160	0.119262
29.8189	1611.51	Initialization		161	0.119445
30.3127	1622.78	Initialization		162	0.12013
30.8066	1634.28	Initialization		163	0.120183
31.3004	1645.99	Initialization		164	0.119004
31.7943	1657.92	Initialization		165	0.120177
32.2881	1670.06	Initialization		166	0.119535
32.782	1682.43	Initialization		167	0.119286
33.2758	1695.01	Initialization		168	0.119329
33.7697	1707.81	Initialization		169	0.119638
34.2635	1720.83	Initialization		170	0.119692
34.7574	1734.07	Initialization		171	0.120392
35.2512	1747.53	Initialization		172	0.118826
35.7451	1761.2	Initialization		173	0.119034
36.2389	1775.09	Initialization		174	0.119575
36.7328	1789.2	Initialization		175	0.118973
37.2266	1803.53	Initialization		176	0.118784
37.7205	1818.08	Initialization		177	0.118876
38.2143	1832.84	Initialization		178	0.11932
38.7082	1847.82	Initialization		179	0.119279
39.202	1863.02	Initialization		180	0.118671
39.6959	1878.43	Initialization		181	0.119786
40.1897	1894.07	Initialization		182	0.119214
40.6836	1909.92	Initialization		183	0.11901
41.1774	1925.99	Initialization		184	0.119383
41.6713	1942.27	Initialization		185	0.118541
42.1651	1958.77	Initialization		186	0.118529
42.659	1975.49	Initialization		187	0.118747
43.1528	1992.43	Initialization		188	0.119638
43.6467	2009.58	Initialization		189	0.120195
44.1405	2026.95	Initialization		190	0.120605
44.6344	2044.54	Initialization		191	0.11914
45.1282	2062.35	Initialization		192	0.119024
45.6221	2080.37	Initialization		193	0.119136
46.1159	2098.6	Initialization		194	0.118958
46.6098	2117.06	Initialization		195	0.118856
47.1036	2135.73	Initialization		196	0.119542
47.5975	2154.62	Initialization		197	0.118834
48.0913	2173.72	Initialization		198	0.118487
48.5852	2193.04	Initialization		199	0.119533
49.079	2212.58	Initialization		200	0.120066
-49.197	1710.4	Epoch 50
-48.7032	1689.61	Epoch 50
-48.2093	1669.04	Epoch 50
-47.7155	1648.7	Epoch 50
-47.2216	1628.58	Epoch 50
-46.7278	1608.69	Epoch 50
-46.2339	1589.03	Epoch 50
-45.7401	1569.59	Epoch 50
-45.2462	1550.37	Epoch 50
-44.7524	1531.39	Epoch 50
-44.2585	1512.62	Epoch 50
-43.7647	1494.08	Epoch 50
-43.2708	1475.77	Epoch 50
-42.777	1457.68	Epoch 50
-42.2831	1439.82	Epoch 50
-41.7893	1422.18	Epoch 50
-41.2954	1404.77	Epoch 50
-40.8016	1387.58	Epoch 50
-40.3077	1370.61	Epoch 50
-39.8139	1353.87	Epoch 50
-39.32	1337.36	Epoch 50
-38.8262	1321.06	Epoch 50
-38.3323	1305	Epoch 50
-37.8385	1289.15	Epoch 50
-37.3446	1273.53	Epoch 50
-36.8508	1258.14	Epoch 50
-36.3569	1242.96	Epoch 50
-35.8631	1228.01	Epoch 50
-35.3692	1213.29	Epoch 50
-34.8754	1198.78	Epoch 50
-34.3815	1184.5	Epoch 50
-33.8877	1170.44	Epoch 50
-33.3938	1156.61	Epoch 50
-32.9	1142.99	Epoch 50
-32.4061	1129.6	Epoch 50
-31.9123	1116.43	Epoch 50
-31.4184	1103.48	Epoch 50
-30.9246	1090.76	Epoch 50
-30.4307	1078.25	Epoch 50
-29.9369	1065.96	Epoch 50
-29.443	1053.9	Epoch 50
-28.9492	1042.06	Epoch 50
-28.4553	1030.43	Epoch 50
-27.9615	1019.03	Epoch 50
-27.4676	1007.84	Epoch 50
-26.9738	996.877	Epoch 50
-26.4799	986.131	Epoch 50
-25.9861	975.604	Epoch 50
-25.4922	965.295	Epoch 50
-24.9984	955.205	Epoch 50
-24.5045	945.332	Epoch 50
-24.0107	935.678	Epoch 50
-23.5168	926.24	Epoch 50
-23.023	917.02	Epoch 50
-22.5291	908.017	Epoch 50
-22.0353	899.231	Epoch 50
-21.5414	890.66	Epoch 50
-21.0476	882.306	Epoch 50
-20.5537	874.168	Epoch 50
-20.0599	866.244	Epoch 50
-19.566	858.536	Epoch 50
-19.0722	851.043	Epoch 50
-18.5783	843.764	Epoch 50
-18.0845	836.699	Epoch 50
-17.5906	829.849	Epoch 50
-17.0968	823.211	Epoch 50
-16.6029	816.787	Epoch 50
-16.1091	810.576	Epoch 50
-15.6153	804.577	Epoch 50
-15.1214	798.791	Epoch 50
-14.6276	793.217	Epoch 50
-14.1337	787.854	Epoch 50
-13.6399	782.702	Epoch 50
-13.146	777.762	Epoch 50
-12.6522	773.032	Epoch 50
-12.1583	768.513	Epoch 50
-11.6645	764.204	Epoch 50
-11.1706	760.105	Epoch 50
-10.6768	756.215	Epoch 50
-10.1829	752.534	Epoch 50
-9.68906	749.062	Epoch 50
-9.19521	745.799	Epoch 50
-8.70136	742.744	Epoch 50
-8.20751	739.897	Epoch 50
-7.71366	737.258	Epoch 50
-7.21981	734.826	Epoch 50
-6.72596	732.602	Epoch 50
-6.23212	730.584	Epoch 50
-5.73827	728.772	Epoch 50
-5.24442	727.167	Epoch 50
-4.75057	725.768	Epoch 50
-4.25672	724.575	Epoch 50
-3.76287	723.587	Epoch 50
-3.26902	722.804	Epoch 50
-2.77517	722.227	Epoch 50
-2.28132	721.854	Epoch 50
-1.78747	721.685	Epoch 50
-1.29362	721.721	Epoch 50
-0.799774	721.961	Epoch 50
-0.305925	722.404	Epoch 50
0.187925	723.051	Epoch 50
0.681774	723.901	Epoch 50
1.17562	724.954	Epoch 50
1.66947	726.21	Epoch 50
2.16332	727.669	Epoch 50
2.65717	729.33	Epoch 50
3.15102	731.193	Epoch 50
3.64487	733.259	Epoch 50
4.13872	735.526	Epoch 50
4.63257	737.995	Epoch 50
5.12642	740.665	Epoch 50
5.62027	743.536	Epoch 50
6.11412	746.609	Epoch 50
6.60796	749.883	Epoch 50
7.10181	753.357	Epoch 50
7.59566	757.032	Epoch 50
8.08951	760.908	Epoch 50
8.58336	764.984	Epoch 50
9.07721	769.26	Epoch 50
9.57106	773.736	Epoch 50
10.0649	778.413	Epoch 50
10.5588	783.289	Epoch 50
11.0526	788.365	Epoch 50
11.5465	793.64	Epoch 50
12.0403	799.115	Epoch 50
12.5342	804.79	Epoch 50
13.028	810.663	Epoch 50
13.5219	816.736	Epoch 50
14.0157	823.008	Epoch 50
14.5096	829.479	Epoch 50
15.0034	836.15	Epoch 50
15.4973	843.019	Epoch 50
15.9911	850.087	Epoch 50
16.4849	857.353	Epoch 50
16.9788	864.819	Epoch 50
17.4726	872.483	Epoch 50
17.9665	880.346	Epoch 50
18.4603	888.407	Epoch 50
18.9542	896.667	Epoch 50
19.448	905.125	Epoch 50
19.9419	913.782	Epoch 50
20.4357	922.637	Epoch 50
20.9296	931.691	Epoch 50
21.4234	940.943	Epoch 50
21.9173	950.393	Epoch 50
22.4111	960.042	Epoch 50
22.905	969.889	Epoch 50
23.3988	979.935	Epoch 50
23.8927	990.179	Epoch 50
24.3865	1000.62	Epoch 50
24.8804	1011.26	Epoch 50
25.3742	1022.1	Epoch 50
25.8681	1033.14	Epoch 50
26.3619	1044.37	Epoch 50
26.8558	1055.81	Epoch 50
27.3496	1067.44	Epoch 50
27.8435	1079.27	Epoch 50
28.3373	1091.3	Epoch 50
28.8312	1103.53	Epoch 50
29.325	1115.95	Epoch 50
29.8189	1128.57	Epoch 50
30.3127	1141.4	Epoch 50
30.8066	1154.42	Epoch 50
31.3004	1167.64	Epoch 50
31.7943	1181.06	Epoch 50
32.2881	1194.67	Epoch 50
32.782	1208.49	Epoch 50
33.2758	1222.5	Epoch 50
33.7697	1236.71	Epoch 50
34.2635	1251.13	Epoch 50
34.7574	1265.73	Epoch 50
35.2512	1280.54	Epoch 50
35.7451	1295.55	Epoch 50
36.2389	1310.76	Epoch 50
36.7328	1326.16	Epoch 50
37.2266	1341.77	Epoch 50
37.7205	1357.57	Epoch 50
38.2143	1373.57	Epoch 50
38.7082	1389.77	Epoch 50
39.202	1406.17	Epoch 50
39.6959	1422.77	Epoch 50
40.1897	1439.57	Epoch 50
40.6836	1456.56	Epoch 50
41.1774	1473.76	Epoch 50
41.6713	1491.15	Epoch 50
42.1651	1508.75	Epoch 50
42.659	1526.54	Epoch 50
43.1528	1544.53	Epoch 50
43.6467	1562.72	Epoch 50
44.1405	1581.11	Epoch 50
44.6344	1599.7	Epoch 50
45.1282	1618.49	Epoch 50
45.6221	1637.48	Epoch 50
46.1159	1656.67	Epoch 50
46.6098	1676.06	Epoch 50
47.1036	1695.65	Epoch 50
47.5975	1715.43	Epoch 50
48.0913	1735.42	Epoch 50
48.5852	1755.61	Epoch 50
49.079	1775.99	Epoch 50
-49.197	1582.75	Epoch 100
-48.7032	1566.63	Epoch 100
-48.2093	1550.79	Epoch 100
-47.7155	1535.23	Epoch 100
-47.2216	1519.94	Epoch 100
-46.7278	1504.92	Epoch 100
-46.2339	1490.18	Epoch 100
-45.7401	1475.71	Epoch 100
-45.2462	1461.51	Epoch 100
-44.7524	1447.58	Epoch 100
-44.2585	1433.93	Epoch 100
-43.7647	1420.54	Epoch 100
-43.2708	1407.42	Epoch 100
-42.777	1394.57	Epoch 100
-42.2831	1381.98	Epoch 100
-41.7893	1369.66	Epoch 100
-41.2954	1357.59	Epoch 100
-40.8016	1345.79	Epoch 100
-40.3077	1334.25	Epoch 100
-39.8139	1322.97	Epoch 100
-39.32	1311.94	Epoch 100
-38.8262	1301.16	Epoch 100
-38.3323	1290.64	Epoch 100
-37.8385	1280.36	Epoch 100
-37.3446	1270.33	Epoch 100
-36.8508	1260.54	Epoch 100
-36.3569	1250.99	Epoch 100
-35.8631	1241.67	Epoch 100
-35.3692	1232.6	Epoch 100
-34.8754	1223.75	Epoch 100
-34.3815	1215.13	Epoch 100
-33.8877	1206.74	Epoch 100
-33.3938	1198.56	Epoch 100
-32.9	1190.61	Epoch 100
-32.4061	1182.87	Epoch 100
-31.9123	1175.34	Epoch 100
-31.4184	1168.01	Epoch 100
-30.9246	1160.89	Epoch 100
-30.4307	1153.97	Epoch 100
-29.9369	1147.25	Epoch 100
-29.443	1140.71	Epoch 100
-28.9492	1134.36	Epoch 100
-28.4553	1128.2	Epoch 100
-27.9615	1122.21	Epoch 100
-27.4676	1116.4	Epoch 100
-26.9738	1110.76	Epoch 100
-26.4799	1105.29	Epoch 100
-25.9861	1099.97	Epoch 100
-25.4922	1094.82	Epoch 100
-24.9984	1089.83	Epoch 100
-24.5045	1084.98	Epoch 100
-24.0107	1080.28	Epoch 100
-23.5168	1075.72	Epoch 100
-23.023	1071.3	Epoch 100
-22.5291	1067.02	Epoch 100
-22.0353	1062.87	Epoch 100
-21.5414	1058.85	Epoch 100
-21.0476	1054.95	Epoch 100
-20.5537	1051.18	Epoch 100
-20.0599	1047.52	Epoch 100
-19.566	1043.98	Epoch 100
-19.0722	1040.55	Epoch 100
-18.5783	1037.23	Epoch 100
-18.0845	1034.02	Epoch 100
-17.5906	1030.91	Epoch 100
-17.0968	1027.9	Epoch 100
-16.6029	1024.99	Epoch 100
-16.1091	1022.18	Epoch 100
-15.6153	1019.47	Epoch 100
-15.1214	1016.84	Epoch 100
-14.6276	1014.31	Epoch 100
-14.1337	1011.87	Epoch 100
-13.6399	1009.52	Epoch 100
-13.146	1007.25	Epoch 100
-12.6522	1005.07	Epoch 100
-12.1583	1002.97	Epoch 100
-11.6645	1000.96	Epoch 100
-11.1706	999.032	Epoch 100
-10.6768	997.184	Epoch 100
-10.1829	995.418	Epoch 100
-9.68906	993.732	Epoch 100
-9.19521	992.127	Epoch 100
-8.70136	990.602	Epoch 100
-8.20751	989.158	Epoch 100
-7.71366	987.793	Epoch 100
-7.21981	986.509	Epoch 100
-6.72596	985.304	Epoch 100
-6.23212	984.181	Epoch 100
-5.73827	983.138	Epoch 100
-5.24442	982.176	Epoch 100
-4.75057	981.296	Epoch 100
-4.25672	980.499	Epoch 100
-3.76287	979.784	Epoch 100
-3.26902	979.153	Epoch 100
-2.77517	978.606	Epoch 100
-2.28132	978.144	Epoch 100
-1.78747	977.768	Epoch 100
-1.29362	977.479	Epoch 100
-0.799774	977.278	Epoch 100
-0.305925	977.166	Epoch 100
0.187925	977.144	Epoch 100
0.681774	977.212	Epoch 100
1.17562	977.373	Epoch 100
1.66947	977.627	Epoch 100
2.16332	977.976	Epoch 100
2.65717	978.42	Epoch 100
3.15102	978.961	Epoch 100
3.64487	979.601	Epoch 100
4.13872	980.339	Epoch 100
4.63257	981.179	Epoch 100
5.12642	982.12	Epoch 100
5.62027	983.165	Epoch 100
6.11412	984.315	Epoch 100
6.60796	985.57	Epoch 100
7.10181	986.933	Epoch 100
7.59566	988.405	Epoch 100
8.08951	989.987	Epoch 100
8.58336	991.68	Epoch 100
9.07721	993.486	Epoch 100
9.57106	995.407	Epoch 100
10.0649	997.443	Epoch 100
10.5588	999.596	Epoch 100
11.0526	1001.87	Epoch 100
11.5465	1004.26	Epoch 100
12.0403	1006.77	Epoch 100
12.5342	1009.41	Epoch 100
13.028	1012.17	Epoch 100
13.5219	1015.05	Epoch 100
14.0157	1018.06	Epoch 100
14.5096	1021.2	Epoch 100
15.0034	1024.47	Epoch 100
15.4973	1027.87	Epoch 100
15.9911	1031.4	Epoch 100
16.4849	1035.06	Epoch 100
16.9788	1038.86	Epoch 100
17.4726	1042.79	Epoch 100
17.9665	1046.87	Epoch 100
18.4603	1051.08	Epoch 100
18.9542	1055.43	Epoch 100
19.448	1059.92	Epoch 100
19.9419	1064.55	Epoch 100
20.4357	1069.33	Epoch 100
20.9296	1074.25	Epoch 100
21.4234	1079.32	Epoch 100
21.9173	1084.54	Epoch 100
22.4111	1089.9	Epoch 100
22.905	1095.42	Epoch 100
23.3988	1101.08	Epoch 100
23.8927	1106.9	Epoch 100
24.3865	1112.87	Epoch 100
24.8804	1119	Epoch 100
25.3742	1125.28	Epoch 100
25.8681	1131.72	Epoch 100
26.3619	1138.31	Epoch 100
26.8558	1145.07	Epoch 100
27.3496	1151.98	Epoch 100
27.8435	1159.06	Epoch 100
28.3373	1166.3	Epoch 100
28.8312	1173.7	Epoch 100
29.325	1181.27	Epoch 100
29.8189	1189	Epoch 100
30.3127	1196.9	Epoch 100
30.8066	1204.97	Epoch 100
31.3004	1213.21	Epoch 100
31.7943	1221.61	Epoch 100
32.2881	1230.19	Epoch 100
32.782	1238.94	Epoch 100
33.2758	1247.86	Epoch 100
33.7697	1256.95	Epoch 100
34.2635	1266.22	Epoch 100
34.7574	1275.67	Epoch 100
35.2512	1285.29	Epoch 100
35.7451	1295.09	Epoch 100
36.2389	1305.07	Epoch 100
36.7328	1315.23	Epoch 100
37.2266	1325.56	Epoch 100
37.7205	1336.08	Epoch 100
38.2143	1346.78	Epoch 100
38.7082	1357.66	Epoch 100
39.202	1368.73	Epoch 100
39.6959	1379.98	Epoch 100
40.1897	1391.42	Epoch 100
40.6836	1403.04	Epoch 100
41.1774	1414.85	Epoch 100
41.6713	1426.85	Epoch 100
42.1651	1439.03	Epoch 100
42.659	1451.41	Epoch 100
43.1528	1463.97	Epoch 100
43.6467	1476.73	Epoch 100
44.1405	1489.67	Epoch 100
44.6344	1502.81	Epoch 100
45.1282	1516.15	Epoch 100
45.6221	1529.67	Epoch 100
46.1159	1543.39	Epoch 100
46.6098	1557.3	Epoch 100
47.1036	1571.41	Epoch 100
47.5975	1585.72	Epoch 100
48.0913	1600.22	Epoch 100
48.5852	1614.92	Epoch 100
49.079	1629.82	Epoch 100
-49.197	1526.16	Epoch 150
-48.7032	1510.54	Epoch 150
-48.2093	1495.21	Epoch 150
-47.7155	1480.19	Epoch 150
-47.2216	1465.47	Epoch 150
-46.7278	1451.05	Epoch 150
-46.2339	1436.93	Epoch 150
-45.7401	1423.11	Epoch 150
-45.2462	1409.6	Epoch 150
-44.7524	1396.37	Epoch 150
-44.2585	1383.45	Epoch 150
-43.7647	1370.83	Epoch 150
-43.2708	1358.5	Epoch 150
-42.777	1346.47	Epoch 150
-42.2831	1334.73	Epoch 150
-41.7893	1323.29	Epoch 150
-41.2954	1312.13	Epoch 150
-40.8016	1301.27	Epoch 150
-40.3077	1290.69	Epoch 150
-39.8139	1280.4	Epoch 150
-39.32	1270.39	Epoch 150
-38.8262	1260.66	Epoch 150
-38.3323	1251.21	Epoch 150
-37.8385	1242.03	Epoch 150
-37.3446	1233.12	Epoch 150
-36.8508	1224.48	Epoch 150
-36.3569	1216.11	Epoch 150
-35.8631	1207.99	Epoch 150
-35.3692	1200.12	Epoch 150
-34.8754	1192.51	Epoch 150
-34.3815	1185.15	Epoch 150
-33.8877	1178.02	Epoch 150
-33.3938	1171.14	Epoch 150
-32.9	1164.48	Epoch 150
-32.4061	1158.05	Epoch 150
-31.9123	1151.84	Epoch 150
-31.4184	1145.85	Epoch 150
-30.9246	1140.07	Epoch 150
-30.4307	1134.49	Epoch 150
-29.9369	1129.1	Epoch 150
-29.443	1123.91	Epoch 150
-28.9492	1118.9	Epoch 150
-28.4553	1114.08	Epoch 150
-27.9615	1109.42	Epoch 150
-27.4676	1104.93	Epoch 150
-26.9738	1100.6	Epoch 150
-26.4799	1096.43	Epoch 150
-25.9861	1092.4	Epoch 150
-25.4922	1088.51	Epoch 150
-24.9984	1084.76	Epoch 150
-24.5045	1081.14	Epoch 150
-24.0107	1077.64	Epoch 150
-23.5168	1074.25	Epoch 150
-23.023	1070.98	Epoch 150
-22.5291	1067.82	Epoch 150
-22.0353	1064.75	Epoch 150
-21.5414	1061.78	Epoch 150
-21.0476	1058.9	Epoch 150
-20.5537	1056.11	Epoch 150
-20.0599	1053.4	Epoch 150
-19.566	1050.76	Epoch 150
-19.0722	1048.2	Epoch 150
-18.5783	1045.71	Epoch 150
-18.0845	1043.28	Epoch 150
-17.5906	1040.91	Epoch 150
-17.0968	1038.6	Epoch 150
-16.6029	1036.34	Epoch 150
-16.1091	1034.14	Epoch 150
-15.6153	1031.99	Epoch 150
-15.1214	1029.89	Epoch 150
-14.6276	1027.83	Epoch 150
-14.1337	1025.81	Epoch 150
-13.6399	1023.84	Epoch 150
-13.146	1021.92	Epoch 150
-12.6522	1020.03	Epoch 150
-12.1583	1018.18	Epoch 150
-11.6645	1016.37	Epoch 150
-11.1706	1014.6	Epoch 150
-10.6768	1012.86	Epoch 150
-10.1829	1011.17	Epoch 150
-9.68906	1009.51	Epoch 150
-9.19521	1007.9	Epoch 150
-8.70136	1006.32	Epoch 150
-8.20751	1004.78	Epoch 150
-7.71366	1003.28	Epoch 150
-7.21981	1001.82	Epoch 150
-6.72596	1000.41	Epoch 150
-6.23212	999.036	Epoch 150
-5.73827	997.708	Epoch 150
-5.24442	996.425	Epoch 150
-4.75057	995.19	Epoch 150
-4.25672	994.003	Epoch 150
-3.76287	992.866	Epoch 150
-3.26902	991.78	Epoch 150
-2.77517	990.747	Epoch 150
-2.28132	989.77	Epoch 150
-1.78747	988.848	Epoch 150
-1.29362	987.986	Epoch 150
-0.799774	987.183	Epoch 150
-0.305925	986.443	Epoch 150
0.187925	985.767	Epoch 150
0.681774	985.157	Epoch 150
1.17562	984.615	Epoch 150
1.66947	984.143	Epoch 150
2.16332	983.742	Epoch 150
2.65717	983.416	Epoch 150
3.15102	983.166	Epoch 150
3.64487	982.994	Epoch 150
4.13872	982.903	Epoch 150
4.63257	982.893	Epoch 150
5.12642	982.968	Epoch 150
5.62027	983.129	Epoch 150
6.11412	983.378	Epoch 150
6.60796	983.718	Epoch 150
7.10181	984.15	Epoch 150
7.59566	984.676	Epoch 150
8.08951	985.299	Epoch 150
8.58336	986.021	Epoch 150
9.07721	986.843	Epoch 150
9.57106	987.767	Epoch 150
10.0649	988.796	Epoch 150
10.5588	989.931	Epoch 150
11.0526	991.174	Epoch 150
11.5465	992.527	Epoch 150
12.0403	993.993	Epoch 150
12.5342	995.572	Epoch 150
13.028	997.268	Epoch 150
13.5219	999.081	Epoch 150
14.0157	1001.01	Epoch 150
14.5096	1003.07	Epoch 150
15.0034	1005.24	Epoch 150
15.4973	1007.55	Epoch 150
15.9911	1009.97	Epoch 150
16.4849	1012.53	Epoch 150
16.9788	1015.22	Epoch 150
17.4726	1018.04	Epoch 150
17.9665	1020.99	Epoch 150
18.4603	1024.08	Epoch 150
18.9542	1027.3	Epoch 150
19.448	1030.67	Epoch 150
19.9419	1034.17	Epoch 150
20.4357	1037.82	Epoch 150
20.9296	1041.61	Epoch 150
21.4234	1045.54	Epoch 150
21.9173	1049.62	Epoch 150
22.4111	1053.85	Epoch 150
22.905	1058.22	Epoch 150
23.3988	1062.75	Epoch 150
23.8927	1067.43	Epoch 150
24.3865	1072.27	Epoch 150
24.8804	1077.26	Epoch 150
25.3742	1082.4	Epoch 150
25.8681	1087.71	Epoch 150
26.3619	1093.17	Epoch 150
26.8558	1098.8	Epoch 150
27.3496	1104.58	Epoch 150
27.8435	1110.53	Epoch 150
28.3373	1116.65	Epoch 150
28.8312	1122.93	Epoch 150
29.325	1129.38	Epoch 150
29.8189	1136	Epoch 150
30.3127	1142.78	Epoch 150
30.8066	1149.74	Epoch 150
31.3004	1156.87	Epoch 150
31.7943	1164.18	Epoch 150
32.2881	1171.66	Epoch 150
32.782	1179.31	Epoch 150
33.2758	1187.14	Epoch 150
33.7697	1195.15	Epoch 150
34.2635	1203.34	Epoch 150
34.7574	1211.71	Epoch 150
35.2512	1220.26	Epoch 150
35.7451	1229	Epoch 150
36.2389	1237.91	Epoch 150
36.7328	1247.01	Epoch 150
37.2266	1256.3	Epoch 150
37.7205	1265.77	Epoch 150
38.2143	1275.43	Epoch 150
38.7082	1285.28	Epoch 150
39.202	1295.32	Epoch 150
39.6959	1305.55	Epoch 150
40.1897	1315.97	Epoch 150
40.6836	1326.58	Epoch 150
41.1774	1337.38	Epoch 150
41.6713	1348.38	Epoch 150
42.1651	1359.58	Epoch 150
42.659	1370.96	Epoch 150
43.1528	1382.55	Epoch 150
43.6467	1394.33	Epoch 150
44.1405	1406.31	Epoch 150
44.6344	1418.49	Epoch 150
45.1282	1430.86	Epoch 150
45.6221	1443.44	Epoch 150
46.1159	1456.22	Epoch 150
46.6098	1469.2	Epoch 150
47.1036	1482.38	Epoch 150
47.5975	1495.76	Epoch 150
48.0913	1509.35	Epoch 150
48.5852	1523.14	Epoch 150
49.079	1537.14	Epoch 150
-49.197	1534.28	Epoch 200
-48.7032	1518.51	Epoch 200
-48.2093	1503.05	Epoch 200
-47.7155	1487.89	Epoch 200
-47.2216	1473.03	Epoch 200
-46.7278	1458.48	Epoch 200
-46.2339	1444.22	Epoch 200
-45.7401	1430.28	Epoch 200
-45.2462	1416.63	Epoch 200
-44.7524	1403.29	Epoch 200
-44.2585	1390.25	Epoch 200
-43.7647	1377.51	Epoch 200
-43.2708	1365.07	Epoch 200
-42.777	1352.93	Epoch 200
-42.2831	1341.09	Epoch 200
-41.7893	1329.55	Epoch 200
-41.2954	1318.3	Epoch 200
-40.8016	1307.35	Epoch 200
-40.3077	1296.69	Epoch 200
-39.8139	1286.32	Epoch 200
-39.32	1276.23	Epoch 200
-38.8262	1266.44	Epoch 200
-38.3323	1256.92	Epoch 200
-37.8385	1247.69	Epoch 200
-37.3446	1238.73	Epoch 200
-36.8508	1230.04	Epoch 200
-36.3569	1221.63	Epoch 200
-35.8631	1213.47	Epoch 200
-35.3692	1205.58	Epoch 200
-34.8754	1197.95	Epoch 200
-34.3815	1190.57	Epoch 200
-33.8877	1183.44	Epoch 200
-33.3938	1176.54	Epoch 200
-32.9	1169.89	Epoch 200
-32.4061	1163.47	Epoch 200
-31.9123	1157.27	Epoch 200
-31.4184	1151.29	Epoch 200
-30.9246	1145.53	Epoch 200
-30.4307	1139.98	Epoch 200
-29.9369	1134.63	Epoch 200
-29.443	1129.47	Epoch 200
-28.9492	1124.5	Epoch 200
-28.4553	1119.72	Epoch 200
-27.9615	1115.11	Epoch 200
-27.4676	1110.67	Epoch 200
-26.9738	1106.39	Epoch 200
-26.4799	1102.27	Epoch 200
-25.9861	1098.3	Epoch 200
-25.4922	1094.47	Epoch 200
-24.9984	1090.77	Epoch 200
-24.5045	1087.21	Epoch 200
-24.0107	1083.77	Epoch 200
-23.5168	1080.45	Epoch 200
-23.023	1077.23	Epoch 200
-22.5291	1074.13	Epoch 200
-22.0353	1071.12	Epoch 200
-21.5414	1068.21	Epoch 200
-21.0476	1065.38	Epoch 200
-20.5537	1062.64	Epoch 200
-20.0599	1059.98	Epoch 200
-19.566	1057.39	Epoch 200
-19.0722	1054.87	Epoch 200
-18.5783	1052.41	Epoch 200
-18.0845	1050.02	Epoch 200
-17.5906	1047.68	Epoch 200
-17.0968	1045.4	Epoch 200
-16.6029	1043.17	Epoch 200
-16.1091	1040.99	Epoch 200
-15.6153	1038.85	Epoch 200
-15.1214	1036.76	Epoch 200
-14.6276	1034.71	Epoch 200
-14.1337	1032.7	Epoch 200
-13.6399	1030.73	Epoch 200
-13.146	1028.79	Epoch 200
-12.6522	1026.89	Epoch 200
-12.1583	1025.03	Epoch 200
-11.6645	1023.2	Epoch 200
-11.1706	1021.4	Epoch 200
-10.6768	1019.64	Epoch 200
-10.1829	1017.91	Epoch 200
-9.68906	1016.21	Epoch 200
-9.19521	1014.55	Epoch 200
-8.70136	1012.93	Epoch 200
-8.20751	1011.34	Epoch 200
-7.71366	1009.78	Epoch 200
-7.21981	1008.27	Epoch 200
-6.72596	1006.79	Epoch 200
-6.23212	1005.35	Epoch 200
-5.73827	1003.95	Epoch 200
-5.24442	1002.6	Epoch 200
-4.75057	1001.29	Epoch 200
-4.25672	1000.02	Epoch 200
-3.76287	998.802	Epoch 200
-3.26902	997.633	Epoch 200
-2.77517	996.514	Epoch 200
-2.28132	995.448	Epoch 200
-1.78747	994.436	Epoch 200
-1.29362	993.481	Epoch 200
-0.799774	992.585	Epoch 200
-0.305925	991.749	Epoch 200
0.187925	990.975	Epoch 200
0.681774	990.267	Epoch 200
1.17562	989.625	Epoch 200
1.66947	989.053	Epoch 200
2.16332	988.551	Epoch 200
2.65717	988.123	Epoch 200
3.15102	987.77	Epoch 200
3.64487	987.495	Epoch 200
4.13872	987.3	Epoch 200
4.63257	987.187	Epoch 200
5.12642	987.158	Epoch 200
5.62027	987.215	Epoch 200
6.11412	987.361	Epoch 200
6.60796	987.598	Epoch 200
7.10181	987.927	Epoch 200
7.59566	988.351	Epoch 200
8.08951	988.872	Epoch 200
8.58336	989.493	Epoch 200
9.07721	990.214	Epoch 200
9.57106	991.039	Epoch 200
10.0649	991.969	Epoch 200
10.5588	993.007	Epoch 200
11.0526	994.154	Epoch 200
11.5465	995.412	Epoch 200
12.0403	996.784	Epoch 200
12.5342	998.271	Epoch 200
13.028	999.875	Epoch 200
13.5219	1001.6	Epoch 200
14.0157	1003.44	Epoch 200
14.5096	1005.41	Epoch 200
15.0034	1007.5	Epoch 200
15.4973	1009.72	Epoch 200
15.9911	1012.07	Epoch 200
16.4849	1014.55	Epoch 200
16.9788	1017.15	Epoch 200
17.4726	1019.9	Epoch 200
17.9665	1022.78	Epoch 200
18.4603	1025.79	Epoch 200
18.9542	1028.95	Epoch 200
19.448	1032.24	Epoch 200
19.9419	1035.68	Epoch 200
20.4357	1039.26	Epoch 200
20.9296	1042.99	Epoch 200
21.4234	1046.86	Epoch 200
21.9173	1050.88	Epoch 200
22.4111	1055.05	Epoch 200
22.905	1059.38	Epoch 200
23.3988	1063.85	Epoch 200
23.8927	1068.48	Epoch 200
24.3865	1073.27	Epoch 200
24.8804	1078.21	Epoch 200
25.3742	1083.32	Epoch 200
25.8681	1088.58	Epoch 200
26.3619	1094.01	Epoch 200
26.8558	1099.59	Epoch 200
27.3496	1105.35	Epoch 200
27.8435	1111.27	Epoch 200
28.3373	1117.35	Epoch 200
28.8312	1123.6	Epoch 200
29.325	1130.03	Epoch 200
29.8189	1136.62	Epoch 200
30.3127	1143.39	Epoch 200
30.8066	1150.33	Epoch 200
31.3004	1157.44	Epoch 200
31.7943	1164.73	Epoch 200
32.2881	1172.2	Epoch 200
32.782	1179.84	Epoch 200
33.2758	1187.66	Epoch 200
33.7697	1195.67	Epoch 200
34.2635	1203.85	Epoch 200
34.7574	1212.22	Epoch 200
35.2512	1220.77	Epoch 200
35.7451	1229.5	Epoch 200
36.2389	1238.42	Epoch 200
36.7328	1247.53	Epoch 200
37.2266	1256.82	Epoch 200
37.7205	1266.3	Epoch 200
38.2143	1275.98	Epoch 200
38.7082	1285.84	Epoch 200
39.202	1295.89	Epoch 200
39.6959	1306.13	Epoch 200
40.1897	1316.57	Epoch 200
40.6836	1327.2	Epoch 200
41.1774	1338.03	Epoch 200
41.6713	1349.05	Epoch 200
42.1651	1360.27	Epoch 200
42.659	1371.68	Epoch 200
43.1528	1383.29	Epoch 200
43.6467	1395.1	Epoch 200
44.1405	1407.11	Epoch 200
44.6344	1419.32	Epoch 200
45.1282	1431.73	Epoch 200
45.6221	1444.35	Epoch 200
46.1159	1457.16	Epoch 200
46.6098	1470.18	Epoch 200
47.1036	1483.4	Epoch 200
47.5975	1496.82	Epoch 200
48.0913	1510.45	Epoch 200
48.5852	1524.29	Epoch 200
49.079	1538.33	Epoch 200
-49.159	1529.14	Ground Truth
-48.6649	1514.09	Ground Truth
-48.1709	1499.45	Ground Truth
-47.6768	1485.2	Ground Truth
-47.1828	1471.32	Ground Truth
-46.6887	1457.81	Ground Truth
-46.1946	1444.65	Ground Truth
-45.7006	1431.83	Ground Truth
-45.2065	1419.34	Ground Truth
-44.7125	1407.17	Ground Truth
-44.2184	1395.31	Ground Truth
-43.7243	1383.75	Ground Truth
-43.2303	1372.48	Ground Truth
-42.7362	1361.5	Ground Truth
-42.2422	1350.79	Ground Truth
-41.7481	1340.34	Ground Truth
-41.254	1330.15	Ground Truth
-40.76	1320.22	Ground Truth
-40.2659	1310.53	Ground Truth
-39.7719	1301.07	Ground Truth
-39.2778	1291.85	Ground Truth
-38.7837	1282.85	Ground Truth
-38.2897	1274.07	Ground Truth
-37.7956	1265.5	Ground Truth
-37.3016	1257.14	Ground Truth
-36.8075	1248.98	Ground Truth
-36.3134	1241.02	Ground Truth
-35.8194	1233.25	Ground Truth
-35.3253	1225.67	Ground Truth
-34.8313	1218.27	Ground Truth
-34.3372	1211.05	Ground Truth
-33.8431	1204	Ground Truth
-33.3491	1197.12	Ground Truth
-32.855	1190.41	Ground Truth
-32.3609	1183.86	Ground Truth
-31.8669	1177.47	Ground Truth
-31.3728	1171.24	Ground Truth
-30.8788	1165.15	Ground Truth
-30.3847	1159.22	Ground Truth
-29.8906	1153.43	Ground Truth
-29.3966	1147.79	Ground Truth
-28.9025	1142.28	Ground Truth
-28.4085	1136.91	Ground Truth
-27.9144	1131.67	Ground Truth
-27.4203	1126.57	Ground Truth
-26.9263	1121.59	Ground Truth
-26.4322	1116.74	Ground Truth
-25.9382	1112.02	Ground Truth
-25.4441	1107.41	Ground Truth
-24.95	1102.93	Ground Truth
-24.456	1098.56	Ground Truth
-23.9619	1094.31	Ground Truth
-23.4679	1090.18	Ground Truth
-22.9738	1086.15	Ground Truth
-22.4797	1082.23	Ground Truth
-21.9857	1078.43	Ground Truth
-21.4916	1074.72	Ground Truth
-20.9976	1071.13	Ground Truth
-20.5035	1067.63	Ground Truth
-20.0094	1064.24	Ground Truth
-19.5154	1060.95	Ground Truth
-19.0213	1057.76	Ground Truth
-18.5273	1054.66	Ground Truth
-18.0332	1051.66	Ground Truth
-17.5391	1048.76	Ground Truth
-17.0451	1045.94	Ground Truth
-16.551	1043.22	Ground Truth
-16.057	1040.6	Ground Truth
-15.5629	1038.06	Ground Truth
-15.0688	1035.61	Ground Truth
-14.5748	1033.25	Ground Truth
-14.0807	1030.98	Ground Truth
-13.5867	1028.79	Ground Truth
-13.0926	1026.69	Ground Truth
-12.5985	1024.67	Ground Truth
-12.1045	1022.74	Ground Truth
-11.6104	1020.89	Ground Truth
-11.1164	1019.12	Ground Truth
-10.6223	1017.44	Ground Truth
-10.1282	1015.83	Ground Truth
-9.63418	1014.31	Ground Truth
-9.14012	1012.86	Ground Truth
-8.64606	1011.49	Ground Truth
-8.15199	1010.21	Ground Truth
-7.65793	1009	Ground Truth
-7.16387	1007.87	Ground Truth
-6.66981	1006.81	Ground Truth
-6.17575	1005.84	Ground Truth
-5.68169	1004.94	Ground Truth
-5.18763	1004.11	Ground Truth
-4.69357	1003.36	Ground Truth
-4.19951	1002.69	Ground Truth
-3.70545	1002.09	Ground Truth
-3.21139	1001.57	Ground Truth
-2.71733	1001.13	Ground Truth
-2.22327	1000.75	Ground Truth
-1.72921	1000.46	Ground Truth
-1.23515	1000.23	Ground Truth
-0.74109	1000.08	Ground Truth
-0.24703	1000.01	Ground Truth
0.24703	1000.01	Ground Truth
0.74109	1000.08	Ground Truth
1.23515	1000.23	Ground Truth
1.72921	1000.46	Ground Truth
2.22327	1000.75	Ground Truth
2.71733	1001.13	Ground Truth
3.21139	1001.57	Ground Truth
3.70545	1002.09	Ground Truth
4.19951	1002.69	Ground Truth
4.69357	1003.36	Ground Truth
5.18763	1004.11	Ground Truth
5.68169	1004.94	Ground Truth
6.17575	1005.84	Ground Truth
6.66981	1006.81	Ground Truth
7.16387	1007.87	Ground Truth
7.65793	1009	Ground Truth
8.15199	1010.21	Ground Truth
8.64606	1011.49	Ground Truth
9.14012	1012.86	Ground Truth
9.63418	1014.31	Ground Truth
10.1282	1015.83	Ground Truth
10.6223	1017.44	Ground Truth
11.1164	1019.12	Ground Truth
11.6104	1020.89	Ground Truth
12.1045	1022.74	Ground Truth
12.5985	1024.67	Ground Truth
13.0926	1026.69	Ground Truth
13.5867	1028.79	Ground Truth
14.0807	1030.98	Ground Truth
14.5748	1033.25	Ground Truth
15.0688	1035.61	Ground Truth
15.5629	1038.06	Ground Truth
16.057	1040.6	Ground Truth
16.551	1043.22	Ground Truth
17.0451	1045.94	Ground Truth
17.5391	1048.76	Ground Truth
18.0332	1051.66	Ground Truth
18.5273	1054.66	Ground Truth
19.0213	1057.76	Ground Truth
19.5154	1060.95	Ground Truth
20.0094	1064.24	Ground Truth
20.5035	1067.63	Ground Truth
20.9976	1071.13	Ground Truth
21.4916	1074.72	Ground Truth
21.9857	1078.43	Ground Truth
22.4797	1082.23	Ground Truth
22.9738	1086.15	Ground Truth
23.4679	1090.18	Ground Truth
23.9619	1094.31	Ground Truth
24.456	1098.56	Ground Truth
24.95	1102.93	Ground Truth
25.4441	1107.41	Ground Truth
25.9382	1112.02	Ground Truth
26.4322	1116.74	Ground Truth
26.9263	1121.59	Ground Truth
27.4203	1126.57	Ground Truth
27.9144	1131.67	Ground Truth
28.4085	1136.91	Ground Truth
28.9025	1142.28	Ground Truth
29.3966	1147.79	Ground Truth
29.8906	1153.43	Ground Truth
30.3847	1159.22	Ground Truth
30.8788	1165.15	Ground Truth
31.3728	1171.24	Ground Truth
31.8669	1177.47	Ground Truth
32.3609	1183.86	Ground Truth
32.855	1190.41	Ground Truth
33.3491	1197.12	Ground Truth
33.8431	1204	Ground Truth
34.3372	1211.05	Ground Truth
34.8313	1218.27	Ground Truth
35.3253	1225.67	Ground Truth
35.8194	1233.25	Ground Truth
36.3134	1241.02	Ground Truth
36.8075	1248.98	Ground Truth
37.3016	1257.14	Ground Truth
37.7956	1265.5	Ground Truth
38.2897	1274.07	Ground Truth
38.7837	1282.85	Ground Truth
39.2778	1291.85	Ground Truth
39.7719	1301.07	Ground Truth
40.2659	1310.53	Ground Truth
40.76	1320.22	Ground Truth
41.254	1330.15	Ground Truth
41.7481	1340.34	Ground Truth
42.2422	1350.79	Ground Truth
42.7362	1361.5	Ground Truth
43.2303	1372.48	Ground Truth
43.7243	1383.75	Ground Truth
44.2184	1395.31	Ground Truth
44.7125	1407.17	Ground Truth
45.2065	1419.34	Ground Truth
45.7006	1431.83	Ground Truth
46.1946	1444.65	Ground Truth
46.6887	1457.81	Ground Truth
47.1828	1471.32	Ground Truth
47.6768	1485.2	Ground Truth
48.1709	1499.45	Ground Truth
48.6649	1514.09	Ground Truth
49.159	1529.14	Ground Truth

## Sheet: SI Fig 3
displacement (A)	material	theta (degrees)	thickness (A)	series
0.1	quartz	-49.197	2004.99	ground_truth
0.1	quartz	-48.1942	1964.68	ground_truth
0.1	quartz	-47.1914	1926.59	ground_truth
0.1	quartz	-46.1886	1890.55	ground_truth
0.1	quartz	-45.1857	1856.44	ground_truth
0.1	quartz	-44.1829	1824.11	ground_truth
0.1	quartz	-43.1801	1793.47	ground_truth
0.1	quartz	-42.1773	1764.41	ground_truth
0.1	quartz	-41.1745	1736.82	ground_truth
0.1	quartz	-40.1717	1710.63	ground_truth
0.1	quartz	-39.1688	1685.75	ground_truth
0.1	quartz	-38.166	1662.1	ground_truth
0.1	quartz	-37.1632	1639.63	ground_truth
0.1	quartz	-36.1604	1618.27	ground_truth
0.1	quartz	-35.1576	1597.96	ground_truth
0.1	quartz	-34.1548	1578.64	ground_truth
0.1	quartz	-33.1519	1560.28	ground_truth
0.1	quartz	-32.1491	1542.81	ground_truth
0.1	quartz	-31.1463	1526.22	ground_truth
0.1	quartz	-30.1435	1510.44	ground_truth
0.1	quartz	-29.1407	1495.45	ground_truth
0.1	quartz	-28.1379	1481.21	ground_truth
0.1	quartz	-27.135	1467.7	ground_truth
0.1	quartz	-26.1322	1454.88	ground_truth
0.1	quartz	-25.1294	1442.73	ground_truth
0.1	quartz	-24.1266	1431.22	ground_truth
0.1	quartz	-23.1238	1420.33	ground_truth
0.1	quartz	-22.121	1410.04	ground_truth
0.1	quartz	-21.1181	1400.33	ground_truth
0.1	quartz	-20.1153	1391.18	ground_truth
0.1	quartz	-19.1125	1382.57	ground_truth
0.1	quartz	-18.1097	1374.48	ground_truth
0.1	quartz	-17.1069	1366.91	ground_truth
0.1	quartz	-16.1041	1359.84	ground_truth
0.1	quartz	-15.1012	1353.25	ground_truth
0.1	quartz	-14.0984	1347.14	ground_truth
0.1	quartz	-13.0956	1341.5	ground_truth
0.1	quartz	-12.0928	1336.3	ground_truth
0.1	quartz	-11.09	1331.56	ground_truth
0.1	quartz	-10.0872	1327.25	ground_truth
0.1	quartz	-9.08435	1323.38	ground_truth
0.1	quartz	-8.08153	1319.92	ground_truth
0.1	quartz	-7.07871	1316.89	ground_truth
0.1	quartz	-6.0759	1314.27	ground_truth
0.1	quartz	-5.07308	1312.06	ground_truth
0.1	quartz	-4.07027	1310.26	ground_truth
0.1	quartz	-3.06745	1308.86	ground_truth
0.1	quartz	-2.06463	1307.87	ground_truth
0.1	quartz	-1.06182	1307.27	ground_truth
0.1	quartz	-0.059	1307.07	ground_truth
0.1	quartz	0.943816	1307.27	ground_truth
0.1	quartz	1.94663	1307.87	ground_truth
0.1	quartz	2.94945	1308.86	ground_truth
0.1	quartz	3.95227	1310.26	ground_truth
0.1	quartz	4.95508	1312.06	ground_truth
0.1	quartz	5.9579	1314.27	ground_truth
0.1	quartz	6.96071	1316.89	ground_truth
0.1	quartz	7.96353	1319.92	ground_truth
0.1	quartz	8.96635	1323.38	ground_truth
0.1	quartz	9.96916	1327.25	ground_truth
0.1	quartz	10.972	1331.56	ground_truth
0.1	quartz	11.9748	1336.3	ground_truth
0.1	quartz	12.9776	1341.5	ground_truth
0.1	quartz	13.9804	1347.14	ground_truth
0.1	quartz	14.9832	1353.25	ground_truth
0.1	quartz	15.9861	1359.84	ground_truth
0.1	quartz	16.9889	1366.91	ground_truth
0.1	quartz	17.9917	1374.48	ground_truth
0.1	quartz	18.9945	1382.57	ground_truth
0.1	quartz	19.9973	1391.18	ground_truth
0.1	quartz	21.0001	1400.33	ground_truth
0.1	quartz	22.003	1410.04	ground_truth
0.1	quartz	23.0058	1420.33	ground_truth
0.1	quartz	24.0086	1431.22	ground_truth
0.1	quartz	25.0114	1442.73	ground_truth
0.1	quartz	26.0142	1454.88	ground_truth
0.1	quartz	27.017	1467.7	ground_truth
0.1	quartz	28.0199	1481.21	ground_truth
0.1	quartz	29.0227	1495.45	ground_truth
0.1	quartz	30.0255	1510.44	ground_truth
0.1	quartz	31.0283	1526.22	ground_truth
0.1	quartz	32.0311	1542.81	ground_truth
0.1	quartz	33.0339	1560.28	ground_truth
0.1	quartz	34.0368	1578.64	ground_truth
0.1	quartz	35.0396	1597.96	ground_truth
0.1	quartz	36.0424	1618.27	ground_truth
0.1	quartz	37.0452	1639.63	ground_truth
0.1	quartz	38.048	1662.1	ground_truth
0.1	quartz	39.0508	1685.75	ground_truth
0.1	quartz	40.0537	1710.63	ground_truth
0.1	quartz	41.0565	1736.82	ground_truth
0.1	quartz	42.0593	1764.41	ground_truth
0.1	quartz	43.0621	1793.47	ground_truth
0.1	quartz	44.0649	1824.11	ground_truth
0.1	quartz	45.0677	1856.44	ground_truth
0.1	quartz	46.0706	1890.55	ground_truth
0.1	quartz	47.0734	1926.59	ground_truth
0.1	quartz	48.0762	1964.68	ground_truth
0.1	quartz	49.079	2004.99	ground_truth
0.1	quartz	-49.197	1982.64	ThicknessNN
0.1	quartz	-48.7032	1966.75	ThicknessNN
0.1	quartz	-48.2093	1951.04	ThicknessNN
0.1	quartz	-47.7155	1935.53	ThicknessNN
0.1	quartz	-47.2216	1920.21	ThicknessNN
0.1	quartz	-46.7278	1905.09	ThicknessNN
0.1	quartz	-46.2339	1890.15	ThicknessNN
0.1	quartz	-45.7401	1875.42	ThicknessNN
0.1	quartz	-45.2462	1860.87	ThicknessNN
0.1	quartz	-44.7524	1846.53	ThicknessNN
0.1	quartz	-44.2585	1832.38	ThicknessNN
0.1	quartz	-43.7647	1818.42	ThicknessNN
0.1	quartz	-43.2708	1804.66	ThicknessNN
0.1	quartz	-42.777	1791.1	ThicknessNN
0.1	quartz	-42.2831	1777.74	ThicknessNN
0.1	quartz	-41.7893	1764.58	ThicknessNN
0.1	quartz	-41.2954	1751.61	ThicknessNN
0.1	quartz	-40.8016	1738.84	ThicknessNN
0.1	quartz	-40.3077	1726.28	ThicknessNN
0.1	quartz	-39.8139	1713.91	ThicknessNN
0.1	quartz	-39.32	1701.74	ThicknessNN
0.1	quartz	-38.8262	1689.78	ThicknessNN
0.1	quartz	-38.3323	1678.01	ThicknessNN
0.1	quartz	-37.8385	1666.45	ThicknessNN
0.1	quartz	-37.3446	1655.09	ThicknessNN
0.1	quartz	-36.8508	1643.93	ThicknessNN
0.1	quartz	-36.3569	1632.98	ThicknessNN
0.1	quartz	-35.8631	1622.23	ThicknessNN
0.1	quartz	-35.3692	1611.68	ThicknessNN
0.1	quartz	-34.8754	1601.34	ThicknessNN
0.1	quartz	-34.3815	1591.2	ThicknessNN
0.1	quartz	-33.8877	1581.27	ThicknessNN
0.1	quartz	-33.3938	1571.54	ThicknessNN
0.1	quartz	-32.9	1562.01	ThicknessNN
0.1	quartz	-32.4061	1552.69	ThicknessNN
0.1	quartz	-31.9123	1543.57	ThicknessNN
0.1	quartz	-31.4184	1534.66	ThicknessNN
0.1	quartz	-30.9246	1525.95	ThicknessNN
0.1	quartz	-30.4307	1517.44	ThicknessNN
0.1	quartz	-29.9369	1509.14	ThicknessNN
0.1	quartz	-29.443	1501.04	ThicknessNN
0.1	quartz	-28.9492	1493.15	ThicknessNN
0.1	quartz	-28.4553	1485.45	ThicknessNN
0.1	quartz	-27.9615	1477.96	ThicknessNN
0.1	quartz	-27.4676	1470.67	ThicknessNN
0.1	quartz	-26.9738	1463.57	ThicknessNN
0.1	quartz	-26.4799	1456.68	ThicknessNN
0.1	quartz	-25.9861	1449.98	ThicknessNN
0.1	quartz	-25.4922	1443.48	ThicknessNN
0.1	quartz	-24.9984	1437.17	ThicknessNN
0.1	quartz	-24.5045	1431.05	ThicknessNN
0.1	quartz	-24.0107	1425.12	ThicknessNN
0.1	quartz	-23.5168	1419.38	ThicknessNN
0.1	quartz	-23.023	1413.83	ThicknessNN
0.1	quartz	-22.5291	1408.47	ThicknessNN
0.1	quartz	-22.0353	1403.28	ThicknessNN
0.1	quartz	-21.5414	1398.27	ThicknessNN
0.1	quartz	-21.0476	1393.45	ThicknessNN
0.1	quartz	-20.5537	1388.79	ThicknessNN
0.1	quartz	-20.0599	1384.31	ThicknessNN
0.1	quartz	-19.566	1379.99	ThicknessNN
0.1	quartz	-19.0722	1375.84	ThicknessNN
0.1	quartz	-18.5783	1371.85	ThicknessNN
0.1	quartz	-18.0845	1368.02	ThicknessNN
0.1	quartz	-17.5906	1364.34	ThicknessNN
0.1	quartz	-17.0968	1360.81	ThicknessNN
0.1	quartz	-16.6029	1357.43	ThicknessNN
0.1	quartz	-16.1091	1354.2	ThicknessNN
0.1	quartz	-15.6153	1351.1	ThicknessNN
0.1	quartz	-15.1214	1348.14	ThicknessNN
0.1	quartz	-14.6276	1345.32	ThicknessNN
0.1	quartz	-14.1337	1342.62	ThicknessNN
0.1	quartz	-13.6399	1340.05	ThicknessNN
0.1	quartz	-13.146	1337.59	ThicknessNN
0.1	quartz	-12.6522	1335.26	ThicknessNN
0.1	quartz	-12.1583	1333.04	ThicknessNN
0.1	quartz	-11.6645	1330.94	ThicknessNN
0.1	quartz	-11.1706	1328.94	ThicknessNN
0.1	quartz	-10.6768	1327.05	ThicknessNN
0.1	quartz	-10.1829	1325.25	ThicknessNN
0.1	quartz	-9.68906	1323.56	ThicknessNN
0.1	quartz	-9.19521	1321.97	ThicknessNN
0.1	quartz	-8.70136	1320.46	ThicknessNN
0.1	quartz	-8.20751	1319.05	ThicknessNN
0.1	quartz	-7.71366	1317.73	ThicknessNN
0.1	quartz	-7.21981	1316.5	ThicknessNN
0.1	quartz	-6.72596	1315.35	ThicknessNN
0.1	quartz	-6.23212	1314.28	ThicknessNN
0.1	quartz	-5.73827	1313.3	ThicknessNN
0.1	quartz	-5.24442	1312.4	ThicknessNN
0.1	quartz	-4.75057	1311.58	ThicknessNN
0.1	quartz	-4.25672	1310.84	ThicknessNN
0.1	quartz	-3.76287	1310.18	ThicknessNN
0.1	quartz	-3.26902	1309.6	ThicknessNN
0.1	quartz	-2.77517	1309.1	ThicknessNN
0.1	quartz	-2.28132	1308.68	ThicknessNN
0.1	quartz	-1.78747	1308.33	ThicknessNN
0.1	quartz	-1.29362	1308.07	ThicknessNN
0.1	quartz	-0.799774	1307.89	ThicknessNN
0.1	quartz	-0.305925	1307.79	ThicknessNN
0.1	quartz	0.187925	1307.77	ThicknessNN
0.1	quartz	0.681774	1307.83	ThicknessNN
0.1	quartz	1.17562	1307.98	ThicknessNN
0.1	quartz	1.66947	1308.21	ThicknessNN
0.1	quartz	2.16332	1308.53	ThicknessNN
0.1	quartz	2.65717	1308.94	ThicknessNN
0.1	quartz	3.15102	1309.43	ThicknessNN
0.1	quartz	3.64487	1310.02	ThicknessNN
0.1	quartz	4.13872	1310.71	ThicknessNN
0.1	quartz	4.63257	1311.49	ThicknessNN
0.1	quartz	5.12642	1312.36	ThicknessNN
0.1	quartz	5.62027	1313.34	ThicknessNN
0.1	quartz	6.11412	1314.41	ThicknessNN
0.1	quartz	6.60796	1315.59	ThicknessNN
0.1	quartz	7.10181	1316.88	ThicknessNN
0.1	quartz	7.59566	1318.27	ThicknessNN
0.1	quartz	8.08951	1319.77	ThicknessNN
0.1	quartz	8.58336	1321.38	ThicknessNN
0.1	quartz	9.07721	1323.11	ThicknessNN
0.1	quartz	9.57106	1324.95	ThicknessNN
0.1	quartz	10.0649	1326.92	ThicknessNN
0.1	quartz	10.5588	1329	ThicknessNN
0.1	quartz	11.0526	1331.2	ThicknessNN
0.1	quartz	11.5465	1333.53	ThicknessNN
0.1	quartz	12.0403	1335.98	ThicknessNN
0.1	quartz	12.5342	1338.56	ThicknessNN
0.1	quartz	13.028	1341.27	ThicknessNN
0.1	quartz	13.5219	1344.12	ThicknessNN
0.1	quartz	14.0157	1347.1	ThicknessNN
0.1	quartz	14.5096	1350.21	ThicknessNN
0.1	quartz	15.0034	1353.46	ThicknessNN
0.1	quartz	15.4973	1356.86	ThicknessNN
0.1	quartz	15.9911	1360.39	ThicknessNN
0.1	quartz	16.4849	1364.06	ThicknessNN
0.1	quartz	16.9788	1367.88	ThicknessNN
0.1	quartz	17.4726	1371.85	ThicknessNN
0.1	quartz	17.9665	1375.96	ThicknessNN
0.1	quartz	18.4603	1380.23	ThicknessNN
0.1	quartz	18.9542	1384.64	ThicknessNN
0.1	quartz	19.448	1389.21	ThicknessNN
0.1	quartz	19.9419	1393.92	ThicknessNN
0.1	quartz	20.4357	1398.8	ThicknessNN
0.1	quartz	20.9296	1403.82	ThicknessNN
0.1	quartz	21.4234	1409.01	ThicknessNN
0.1	quartz	21.9173	1414.35	ThicknessNN
0.1	quartz	22.4111	1419.85	ThicknessNN
0.1	quartz	22.905	1425.51	ThicknessNN
0.1	quartz	23.3988	1431.33	ThicknessNN
0.1	quartz	23.8927	1437.32	ThicknessNN
0.1	quartz	24.3865	1443.46	ThicknessNN
0.1	quartz	24.8804	1449.77	ThicknessNN
0.1	quartz	25.3742	1456.25	ThicknessNN
0.1	quartz	25.8681	1462.88	ThicknessNN
0.1	quartz	26.3619	1469.69	ThicknessNN
0.1	quartz	26.8558	1476.66	ThicknessNN
0.1	quartz	27.3496	1483.79	ThicknessNN
0.1	quartz	27.8435	1491.1	ThicknessNN
0.1	quartz	28.3373	1498.57	ThicknessNN
0.1	quartz	28.8312	1506.21	ThicknessNN
0.1	quartz	29.325	1514.02	ThicknessNN
0.1	quartz	29.8189	1522	ThicknessNN
0.1	quartz	30.3127	1530.15	ThicknessNN
0.1	quartz	30.8066	1538.46	ThicknessNN
0.1	quartz	31.3004	1546.95	ThicknessNN
0.1	quartz	31.7943	1555.61	ThicknessNN
0.1	quartz	32.2881	1564.44	ThicknessNN
0.1	quartz	32.782	1573.44	ThicknessNN
0.1	quartz	33.2758	1582.62	ThicknessNN
0.1	quartz	33.7697	1591.96	ThicknessNN
0.1	quartz	34.2635	1601.48	ThicknessNN
0.1	quartz	34.7574	1611.17	ThicknessNN
0.1	quartz	35.2512	1621.03	ThicknessNN
0.1	quartz	35.7451	1631.06	ThicknessNN
0.1	quartz	36.2389	1641.27	ThicknessNN
0.1	quartz	36.7328	1651.65	ThicknessNN
0.1	quartz	37.2266	1662.2	ThicknessNN
0.1	quartz	37.7205	1672.92	ThicknessNN
0.1	quartz	38.2143	1683.82	ThicknessNN
0.1	quartz	38.7082	1694.89	ThicknessNN
0.1	quartz	39.202	1706.14	ThicknessNN
0.1	quartz	39.6959	1717.55	ThicknessNN
0.1	quartz	40.1897	1729.14	ThicknessNN
0.1	quartz	40.6836	1740.91	ThicknessNN
0.1	quartz	41.1774	1752.84	ThicknessNN
0.1	quartz	41.6713	1764.95	ThicknessNN
0.1	quartz	42.1651	1777.23	ThicknessNN
0.1	quartz	42.659	1789.69	ThicknessNN
0.1	quartz	43.1528	1802.32	ThicknessNN
0.1	quartz	43.6467	1815.12	ThicknessNN
0.1	quartz	44.1405	1828.09	ThicknessNN
0.1	quartz	44.6344	1841.24	ThicknessNN
0.1	quartz	45.1282	1854.56	ThicknessNN
0.1	quartz	45.6221	1868.05	ThicknessNN
0.1	quartz	46.1159	1881.72	ThicknessNN
0.1	quartz	46.6098	1895.56	ThicknessNN
0.1	quartz	47.1036	1909.57	ThicknessNN
0.1	quartz	47.5975	1923.75	ThicknessNN
0.1	quartz	48.0913	1938.11	ThicknessNN
0.1	quartz	48.5852	1952.64	ThicknessNN
0.1	quartz	49.079	1967.34	ThicknessNN
0.1	quartz		1543	single_thickness_dyn
0.1	cspbbr3	-58.987	1424.07	ground_truth
0.1	cspbbr3	-56.9693	1421.7	ground_truth
0.1	cspbbr3	-54.9517	1419.55	ground_truth
0.1	cspbbr3	-52.934	1417.58	ground_truth
0.1	cspbbr3	-50.9164	1415.78	ground_truth
0.1	cspbbr3	-48.8987	1414.14	ground_truth
0.1	cspbbr3	-46.8811	1412.63	ground_truth
0.1	cspbbr3	-44.8634	1411.25	ground_truth
0.1	cspbbr3	-42.8458	1409.98	ground_truth
0.1	cspbbr3	-40.8281	1408.81	ground_truth
0.1	cspbbr3	-38.8104	1407.74	ground_truth
0.1	cspbbr3	-36.7928	1406.76	ground_truth
0.1	cspbbr3	-34.7751	1405.85	ground_truth
0.1	cspbbr3	-32.7575	1405.03	ground_truth
0.1	cspbbr3	-30.7398	1404.27	ground_truth
0.1	cspbbr3	-28.7222	1403.58	ground_truth
0.1	cspbbr3	-26.7045	1402.95	ground_truth
0.1	cspbbr3	-24.6869	1402.39	ground_truth
0.1	cspbbr3	-22.6692	1401.87	ground_truth
0.1	cspbbr3	-20.6516	1401.41	ground_truth
0.1	cspbbr3	-18.6339	1401	ground_truth
0.1	cspbbr3	-16.6162	1400.64	ground_truth
0.1	cspbbr3	-14.5986	1400.32	ground_truth
0.1	cspbbr3	-12.5809	1400.05	ground_truth
0.1	cspbbr3	-10.5633	1399.82	ground_truth
0.1	cspbbr3	-8.54562	1399.64	ground_truth
0.1	cspbbr3	-6.52797	1399.5	ground_truth
0.1	cspbbr3	-4.51031	1399.39	ground_truth
0.1	cspbbr3	-2.49266	1399.33	ground_truth
0.1	cspbbr3	-0.475	1399.31	ground_truth
0.1	cspbbr3	1.54266	1399.33	ground_truth
0.1	cspbbr3	3.56031	1399.39	ground_truth
0.1	cspbbr3	5.57797	1399.5	ground_truth
0.1	cspbbr3	7.59562	1399.64	ground_truth
0.1	cspbbr3	9.61328	1399.82	ground_truth
0.1	cspbbr3	11.6309	1400.05	ground_truth
0.1	cspbbr3	13.6486	1400.32	ground_truth
0.1	cspbbr3	15.6662	1400.64	ground_truth
0.1	cspbbr3	17.6839	1401	ground_truth
0.1	cspbbr3	19.7016	1401.41	ground_truth
0.1	cspbbr3	21.7192	1401.87	ground_truth
0.1	cspbbr3	23.7369	1402.39	ground_truth
0.1	cspbbr3	25.7545	1402.95	ground_truth
0.1	cspbbr3	27.7722	1403.58	ground_truth
0.1	cspbbr3	29.7898	1404.27	ground_truth
0.1	cspbbr3	31.8075	1405.03	ground_truth
0.1	cspbbr3	33.8251	1405.85	ground_truth
0.1	cspbbr3	35.8428	1406.76	ground_truth
0.1	cspbbr3	37.8604	1407.74	ground_truth
0.1	cspbbr3	39.8781	1408.81	ground_truth
0.1	cspbbr3	41.8958	1409.98	ground_truth
0.1	cspbbr3	43.9134	1411.25	ground_truth
0.1	cspbbr3	45.9311	1412.63	ground_truth
0.1	cspbbr3	47.9487	1414.14	ground_truth
0.1	cspbbr3	49.9664	1415.78	ground_truth
0.1	cspbbr3	51.984	1417.58	ground_truth
0.1	cspbbr3	54.0017	1419.55	ground_truth
0.1	cspbbr3	56.0193	1421.7	ground_truth
0.1	cspbbr3	58.037	1424.07	ground_truth
0.1	cspbbr3	-58.987	1415.02	ThicknessNN
0.1	cspbbr3	-58.3989	1414.95	ThicknessNN
0.1	cspbbr3	-57.8109	1414.88	ThicknessNN
0.1	cspbbr3	-57.2228	1414.79	ThicknessNN
0.1	cspbbr3	-56.6348	1414.7	ThicknessNN
0.1	cspbbr3	-56.0467	1414.59	ThicknessNN
0.1	cspbbr3	-55.4586	1414.48	ThicknessNN
0.1	cspbbr3	-54.8706	1414.36	ThicknessNN
0.1	cspbbr3	-54.2825	1414.23	ThicknessNN
0.1	cspbbr3	-53.6945	1414.09	ThicknessNN
0.1	cspbbr3	-53.1064	1413.95	ThicknessNN
0.1	cspbbr3	-52.5183	1413.8	ThicknessNN
0.1	cspbbr3	-51.9303	1413.64	ThicknessNN
0.1	cspbbr3	-51.3422	1413.47	ThicknessNN
0.1	cspbbr3	-50.7542	1413.3	ThicknessNN
0.1	cspbbr3	-50.1661	1413.11	ThicknessNN
0.1	cspbbr3	-49.578	1412.93	ThicknessNN
0.1	cspbbr3	-48.99	1412.73	ThicknessNN
0.1	cspbbr3	-48.4019	1412.53	ThicknessNN
0.1	cspbbr3	-47.8139	1412.32	ThicknessNN
0.1	cspbbr3	-47.2258	1412.11	ThicknessNN
0.1	cspbbr3	-46.6377	1411.89	ThicknessNN
0.1	cspbbr3	-46.0497	1411.66	ThicknessNN
0.1	cspbbr3	-45.4616	1411.43	ThicknessNN
0.1	cspbbr3	-44.8736	1411.19	ThicknessNN
0.1	cspbbr3	-44.2855	1410.95	ThicknessNN
0.1	cspbbr3	-43.6974	1410.7	ThicknessNN
0.1	cspbbr3	-43.1094	1410.45	ThicknessNN
0.1	cspbbr3	-42.5213	1410.2	ThicknessNN
0.1	cspbbr3	-41.9333	1409.93	ThicknessNN
0.1	cspbbr3	-41.3452	1409.67	ThicknessNN
0.1	cspbbr3	-40.7571	1409.4	ThicknessNN
0.1	cspbbr3	-40.1691	1409.13	ThicknessNN
0.1	cspbbr3	-39.581	1408.85	ThicknessNN
0.1	cspbbr3	-38.9929	1408.58	ThicknessNN
0.1	cspbbr3	-38.4049	1408.29	ThicknessNN
0.1	cspbbr3	-37.8168	1408.01	ThicknessNN
0.1	cspbbr3	-37.2288	1407.72	ThicknessNN
0.1	cspbbr3	-36.6407	1407.43	ThicknessNN
0.1	cspbbr3	-36.0526	1407.14	ThicknessNN
0.1	cspbbr3	-35.4646	1406.85	ThicknessNN
0.1	cspbbr3	-34.8765	1406.55	ThicknessNN
0.1	cspbbr3	-34.2885	1406.26	ThicknessNN
0.1	cspbbr3	-33.7004	1405.96	ThicknessNN
0.1	cspbbr3	-33.1123	1405.66	ThicknessNN
0.1	cspbbr3	-32.5243	1405.36	ThicknessNN
0.1	cspbbr3	-31.9362	1405.06	ThicknessNN
0.1	cspbbr3	-31.3482	1404.76	ThicknessNN
0.1	cspbbr3	-30.7601	1404.47	ThicknessNN
0.1	cspbbr3	-30.172	1404.17	ThicknessNN
0.1	cspbbr3	-29.584	1403.87	ThicknessNN
0.1	cspbbr3	-28.9959	1403.57	ThicknessNN
0.1	cspbbr3	-28.4079	1403.27	ThicknessNN
0.1	cspbbr3	-27.8198	1402.98	ThicknessNN
0.1	cspbbr3	-27.2317	1402.68	ThicknessNN
0.1	cspbbr3	-26.6437	1402.39	ThicknessNN
0.1	cspbbr3	-26.0556	1402.1	ThicknessNN
0.1	cspbbr3	-25.4676	1401.81	ThicknessNN
0.1	cspbbr3	-24.8795	1401.52	ThicknessNN
0.1	cspbbr3	-24.2914	1401.24	ThicknessNN
0.1	cspbbr3	-23.7034	1400.96	ThicknessNN
0.1	cspbbr3	-23.1153	1400.68	ThicknessNN
0.1	cspbbr3	-22.5273	1400.4	ThicknessNN
0.1	cspbbr3	-21.9392	1400.13	ThicknessNN
0.1	cspbbr3	-21.3511	1399.86	ThicknessNN
0.1	cspbbr3	-20.7631	1399.6	ThicknessNN
0.1	cspbbr3	-20.175	1399.34	ThicknessNN
0.1	cspbbr3	-19.587	1399.08	ThicknessNN
0.1	cspbbr3	-18.9989	1398.83	ThicknessNN
0.1	cspbbr3	-18.4108	1398.58	ThicknessNN
0.1	cspbbr3	-17.8228	1398.34	ThicknessNN
0.1	cspbbr3	-17.2347	1398.1	ThicknessNN
0.1	cspbbr3	-16.6467	1397.87	ThicknessNN
0.1	cspbbr3	-16.0586	1397.64	ThicknessNN
0.1	cspbbr3	-15.4705	1397.42	ThicknessNN
0.1	cspbbr3	-14.8825	1397.21	ThicknessNN
0.1	cspbbr3	-14.2944	1397	ThicknessNN
0.1	cspbbr3	-13.7064	1396.79	ThicknessNN
0.1	cspbbr3	-13.1183	1396.6	ThicknessNN
0.1	cspbbr3	-12.5302	1396.4	ThicknessNN
0.1	cspbbr3	-11.9422	1396.22	ThicknessNN
0.1	cspbbr3	-11.3541	1396.04	ThicknessNN
0.1	cspbbr3	-10.7661	1395.87	ThicknessNN
0.1	cspbbr3	-10.178	1395.71	ThicknessNN
0.1	cspbbr3	-9.58993	1395.55	ThicknessNN
0.1	cspbbr3	-9.00187	1395.4	ThicknessNN
0.1	cspbbr3	-8.41381	1395.26	ThicknessNN
0.1	cspbbr3	-7.82575	1395.12	ThicknessNN
0.1	cspbbr3	-7.23769	1394.99	ThicknessNN
0.1	cspbbr3	-6.64963	1394.87	ThicknessNN
0.1	cspbbr3	-6.06157	1394.76	ThicknessNN
0.1	cspbbr3	-5.47351	1394.66	ThicknessNN
0.1	cspbbr3	-4.88545	1394.56	ThicknessNN
0.1	cspbbr3	-4.29739	1394.47	ThicknessNN
0.1	cspbbr3	-3.70933	1394.4	ThicknessNN
0.1	cspbbr3	-3.12127	1394.32	ThicknessNN
0.1	cspbbr3	-2.53321	1394.26	ThicknessNN
0.1	cspbbr3	-1.94515	1394.21	ThicknessNN
0.1	cspbbr3	-1.35709	1394.16	ThicknessNN
0.1	cspbbr3	-0.76903	1394.12	ThicknessNN
0.1	cspbbr3	-0.18097	1394.09	ThicknessNN
0.1	cspbbr3	0.40709	1394.07	ThicknessNN
0.1	cspbbr3	0.995151	1394.06	ThicknessNN
0.1	cspbbr3	1.58321	1394.05	ThicknessNN
0.1	cspbbr3	2.17127	1394.06	ThicknessNN
0.1	cspbbr3	2.75933	1394.07	ThicknessNN
0.1	cspbbr3	3.34739	1394.1	ThicknessNN
0.1	cspbbr3	3.93545	1394.13	ThicknessNN
0.1	cspbbr3	4.52351	1394.17	ThicknessNN
0.1	cspbbr3	5.11157	1394.22	ThicknessNN
0.1	cspbbr3	5.69963	1394.27	ThicknessNN
0.1	cspbbr3	6.28769	1394.34	ThicknessNN
0.1	cspbbr3	6.87575	1394.41	ThicknessNN
0.1	cspbbr3	7.46381	1394.5	ThicknessNN
0.1	cspbbr3	8.05187	1394.59	ThicknessNN
0.1	cspbbr3	8.63993	1394.69	ThicknessNN
0.1	cspbbr3	9.22799	1394.8	ThicknessNN
0.1	cspbbr3	9.81606	1394.92	ThicknessNN
0.1	cspbbr3	10.4041	1395.04	ThicknessNN
0.1	cspbbr3	10.9922	1395.18	ThicknessNN
0.1	cspbbr3	11.5802	1395.32	ThicknessNN
0.1	cspbbr3	12.1683	1395.47	ThicknessNN
0.1	cspbbr3	12.7564	1395.63	ThicknessNN
0.1	cspbbr3	13.3444	1395.8	ThicknessNN
0.1	cspbbr3	13.9325	1395.97	ThicknessNN
0.1	cspbbr3	14.5205	1396.15	ThicknessNN
0.1	cspbbr3	15.1086	1396.35	ThicknessNN
0.1	cspbbr3	15.6967	1396.54	ThicknessNN
0.1	cspbbr3	16.2847	1396.75	ThicknessNN
0.1	cspbbr3	16.8728	1396.96	ThicknessNN
0.1	cspbbr3	17.4608	1397.19	ThicknessNN
0.1	cspbbr3	18.0489	1397.41	ThicknessNN
0.1	cspbbr3	18.637	1397.65	ThicknessNN
0.1	cspbbr3	19.225	1397.89	ThicknessNN
0.1	cspbbr3	19.8131	1398.14	ThicknessNN
0.1	cspbbr3	20.4011	1398.4	ThicknessNN
0.1	cspbbr3	20.9892	1398.66	ThicknessNN
0.1	cspbbr3	21.5773	1398.93	ThicknessNN
0.1	cspbbr3	22.1653	1399.21	ThicknessNN
0.1	cspbbr3	22.7534	1399.49	ThicknessNN
0.1	cspbbr3	23.3414	1399.78	ThicknessNN
0.1	cspbbr3	23.9295	1400.08	ThicknessNN
0.1	cspbbr3	24.5176	1400.38	ThicknessNN
0.1	cspbbr3	25.1056	1400.68	ThicknessNN
0.1	cspbbr3	25.6937	1401	ThicknessNN
0.1	cspbbr3	26.2817	1401.31	ThicknessNN
0.1	cspbbr3	26.8698	1401.64	ThicknessNN
0.1	cspbbr3	27.4579	1401.96	ThicknessNN
0.1	cspbbr3	28.0459	1402.3	ThicknessNN
0.1	cspbbr3	28.634	1402.64	ThicknessNN
0.1	cspbbr3	29.222	1402.98	ThicknessNN
0.1	cspbbr3	29.8101	1403.33	ThicknessNN
0.1	cspbbr3	30.3982	1403.68	ThicknessNN
0.1	cspbbr3	30.9862	1404.03	ThicknessNN
0.1	cspbbr3	31.5743	1404.39	ThicknessNN
0.1	cspbbr3	32.1623	1404.75	ThicknessNN
0.1	cspbbr3	32.7504	1405.12	ThicknessNN
0.1	cspbbr3	33.3385	1405.49	ThicknessNN
0.1	cspbbr3	33.9265	1405.86	ThicknessNN
0.1	cspbbr3	34.5146	1406.24	ThicknessNN
0.1	cspbbr3	35.1026	1406.62	ThicknessNN
0.1	cspbbr3	35.6907	1407	ThicknessNN
0.1	cspbbr3	36.2788	1407.39	ThicknessNN
0.1	cspbbr3	36.8668	1407.78	ThicknessNN
0.1	cspbbr3	37.4549	1408.17	ThicknessNN
0.1	cspbbr3	38.0429	1408.56	ThicknessNN
0.1	cspbbr3	38.631	1408.95	ThicknessNN
0.1	cspbbr3	39.2191	1409.35	ThicknessNN
0.1	cspbbr3	39.8071	1409.74	ThicknessNN
0.1	cspbbr3	40.3952	1410.14	ThicknessNN
0.1	cspbbr3	40.9833	1410.54	ThicknessNN
0.1	cspbbr3	41.5713	1410.94	ThicknessNN
0.1	cspbbr3	42.1594	1411.34	ThicknessNN
0.1	cspbbr3	42.7474	1411.74	ThicknessNN
0.1	cspbbr3	43.3355	1412.15	ThicknessNN
0.1	cspbbr3	43.9236	1412.55	ThicknessNN
0.1	cspbbr3	44.5116	1412.95	ThicknessNN
0.1	cspbbr3	45.0997	1413.35	ThicknessNN
0.1	cspbbr3	45.6877	1413.76	ThicknessNN
0.1	cspbbr3	46.2758	1414.16	ThicknessNN
0.1	cspbbr3	46.8639	1414.56	ThicknessNN
0.1	cspbbr3	47.4519	1414.96	ThicknessNN
0.1	cspbbr3	48.04	1415.36	ThicknessNN
0.1	cspbbr3	48.628	1415.76	ThicknessNN
0.1	cspbbr3	49.2161	1416.16	ThicknessNN
0.1	cspbbr3	49.8042	1416.56	ThicknessNN
0.1	cspbbr3	50.3922	1416.95	ThicknessNN
0.1	cspbbr3	50.9803	1417.35	ThicknessNN
0.1	cspbbr3	51.5683	1417.74	ThicknessNN
0.1	cspbbr3	52.1564	1418.13	ThicknessNN
0.1	cspbbr3	52.7445	1418.52	ThicknessNN
0.1	cspbbr3	53.3325	1418.9	ThicknessNN
0.1	cspbbr3	53.9206	1419.29	ThicknessNN
0.1	cspbbr3	54.5086	1419.67	ThicknessNN
0.1	cspbbr3	55.0967	1420.05	ThicknessNN
0.1	cspbbr3	55.6848	1420.42	ThicknessNN
0.1	cspbbr3	56.2728	1420.8	ThicknessNN
0.1	cspbbr3	56.8609	1421.17	ThicknessNN
0.1	cspbbr3	57.4489	1421.53	ThicknessNN
0.1	cspbbr3	58.037	1421.9	ThicknessNN
0.1	cspbbr3		1363	single_thickness_dyn
0.1	paracetamol	-51.32	1012.11	ground_truth
0.1	paracetamol	-49.6419	991.289	ground_truth
0.1	paracetamol	-47.9638	972.094	ground_truth
0.1	paracetamol	-46.2856	954.388	ground_truth
0.1	paracetamol	-44.6075	938.054	ground_truth
0.1	paracetamol	-42.9294	922.987	ground_truth
0.1	paracetamol	-41.2513	909.097	ground_truth
0.1	paracetamol	-39.5731	896.303	ground_truth
0.1	paracetamol	-37.895	884.532	ground_truth
0.1	paracetamol	-36.2169	873.721	ground_truth
0.1	paracetamol	-34.5388	863.813	ground_truth
0.1	paracetamol	-32.8607	854.758	ground_truth
0.1	paracetamol	-31.1825	846.512	ground_truth
0.1	paracetamol	-29.5044	839.034	ground_truth
0.1	paracetamol	-27.8263	832.289	ground_truth
0.1	paracetamol	-26.1482	826.248	ground_truth
0.1	paracetamol	-24.47	820.882	ground_truth
0.1	paracetamol	-22.7919	816.168	ground_truth
0.1	paracetamol	-21.1138	812.085	ground_truth
0.1	paracetamol	-19.4357	808.617	ground_truth
0.1	paracetamol	-17.7576	805.749	ground_truth
0.1	paracetamol	-16.0794	803.468	ground_truth
0.1	paracetamol	-14.4013	801.766	ground_truth
0.1	paracetamol	-12.7232	800.635	ground_truth
0.1	paracetamol	-11.0451	800.07	ground_truth
0.1	paracetamol	-9.36694	800.07	ground_truth
0.1	paracetamol	-7.68882	800.635	ground_truth
0.1	paracetamol	-6.01069	801.766	ground_truth
0.1	paracetamol	-4.33257	803.468	ground_truth
0.1	paracetamol	-2.65445	805.749	ground_truth
0.1	paracetamol	-0.976327	808.617	ground_truth
0.1	paracetamol	0.701796	812.085	ground_truth
0.1	paracetamol	2.37992	816.168	ground_truth
0.1	paracetamol	4.05804	820.882	ground_truth
0.1	paracetamol	5.73616	826.248	ground_truth
0.1	paracetamol	7.41429	832.289	ground_truth
0.1	paracetamol	9.09241	839.034	ground_truth
0.1	paracetamol	10.7705	846.512	ground_truth
0.1	paracetamol	12.4487	854.758	ground_truth
0.1	paracetamol	14.1268	863.813	ground_truth
0.1	paracetamol	15.8049	873.721	ground_truth
0.1	paracetamol	17.483	884.532	ground_truth
0.1	paracetamol	19.1611	896.303	ground_truth
0.1	paracetamol	20.8393	909.097	ground_truth
0.1	paracetamol	22.5174	922.987	ground_truth
0.1	paracetamol	24.1955	938.054	ground_truth
0.1	paracetamol	25.8736	954.388	ground_truth
0.1	paracetamol	27.5518	972.094	ground_truth
0.1	paracetamol	29.2299	991.289	ground_truth
0.1	paracetamol	30.908	1012.11	ground_truth
0.1	paracetamol	-51.32	1022.08	ThicknessNN
0.1	paracetamol	-50.9068	1014.64	ThicknessNN
0.1	paracetamol	-50.4936	1007.42	ThicknessNN
0.1	paracetamol	-50.0804	1000.43	ThicknessNN
0.1	paracetamol	-49.6672	993.662	ThicknessNN
0.1	paracetamol	-49.254	987.107	ThicknessNN
0.1	paracetamol	-48.8408	980.766	ThicknessNN
0.1	paracetamol	-48.4276	974.634	ThicknessNN
0.1	paracetamol	-48.0144	968.707	ThicknessNN
0.1	paracetamol	-47.6011	962.981	ThicknessNN
0.1	paracetamol	-47.1879	957.453	ThicknessNN
0.1	paracetamol	-46.7747	952.118	ThicknessNN
0.1	paracetamol	-46.3615	946.971	ThicknessNN
0.1	paracetamol	-45.9483	942.009	ThicknessNN
0.1	paracetamol	-45.5351	937.226	ThicknessNN
0.1	paracetamol	-45.1219	932.618	ThicknessNN
0.1	paracetamol	-44.7087	928.18	ThicknessNN
0.1	paracetamol	-44.2955	923.908	ThicknessNN
0.1	paracetamol	-43.8823	919.797	ThicknessNN
0.1	paracetamol	-43.4691	915.841	ThicknessNN
0.1	paracetamol	-43.0559	912.037	ThicknessNN
0.1	paracetamol	-42.6427	908.378	ThicknessNN
0.1	paracetamol	-42.2295	904.861	ThicknessNN
0.1	paracetamol	-41.8163	901.48	ThicknessNN
0.1	paracetamol	-41.4031	898.231	ThicknessNN
0.1	paracetamol	-40.9898	895.109	ThicknessNN
0.1	paracetamol	-40.5766	892.108	ThicknessNN
0.1	paracetamol	-40.1634	889.225	ThicknessNN
0.1	paracetamol	-39.7502	886.455	ThicknessNN
0.1	paracetamol	-39.337	883.793	ThicknessNN
0.1	paracetamol	-38.9238	881.234	ThicknessNN
0.1	paracetamol	-38.5106	878.775	ThicknessNN
0.1	paracetamol	-38.0974	876.411	ThicknessNN
0.1	paracetamol	-37.6842	874.138	ThicknessNN
0.1	paracetamol	-37.271	871.952	ThicknessNN
0.1	paracetamol	-36.8578	869.849	ThicknessNN
0.1	paracetamol	-36.4446	867.825	ThicknessNN
0.1	paracetamol	-36.0314	865.876	ThicknessNN
0.1	paracetamol	-35.6182	863.999	ThicknessNN
0.1	paracetamol	-35.205	862.191	ThicknessNN
0.1	paracetamol	-34.7918	860.448	ThicknessNN
0.1	paracetamol	-34.3786	858.766	ThicknessNN
0.1	paracetamol	-33.9653	857.144	ThicknessNN
0.1	paracetamol	-33.5521	855.578	ThicknessNN
0.1	paracetamol	-33.1389	854.064	ThicknessNN
0.1	paracetamol	-32.7257	852.601	ThicknessNN
0.1	paracetamol	-32.3125	851.186	ThicknessNN
0.1	paracetamol	-31.8993	849.817	ThicknessNN
0.1	paracetamol	-31.4861	848.491	ThicknessNN
0.1	paracetamol	-31.0729	847.205	ThicknessNN
0.1	paracetamol	-30.6597	845.959	ThicknessNN
0.1	paracetamol	-30.2465	844.75	ThicknessNN
0.1	paracetamol	-29.8333	843.576	ThicknessNN
0.1	paracetamol	-29.4201	842.435	ThicknessNN
0.1	paracetamol	-29.0069	841.325	ThicknessNN
0.1	paracetamol	-28.5937	840.246	ThicknessNN
0.1	paracetamol	-28.1805	839.196	ThicknessNN
0.1	paracetamol	-27.7673	838.173	ThicknessNN
0.1	paracetamol	-27.3541	837.176	ThicknessNN
0.1	paracetamol	-26.9408	836.204	ThicknessNN
0.1	paracetamol	-26.5276	835.256	ThicknessNN
0.1	paracetamol	-26.1144	834.33	ThicknessNN
0.1	paracetamol	-25.7012	833.426	ThicknessNN
0.1	paracetamol	-25.288	832.543	ThicknessNN
0.1	paracetamol	-24.8748	831.68	ThicknessNN
0.1	paracetamol	-24.4616	830.836	ThicknessNN
0.1	paracetamol	-24.0484	830.011	ThicknessNN
0.1	paracetamol	-23.6352	829.204	ThicknessNN
0.1	paracetamol	-23.222	828.415	ThicknessNN
0.1	paracetamol	-22.8088	827.642	ThicknessNN
0.1	paracetamol	-22.3956	826.885	ThicknessNN
0.1	paracetamol	-21.9824	826.145	ThicknessNN
0.1	paracetamol	-21.5692	825.42	ThicknessNN
0.1	paracetamol	-21.156	824.71	ThicknessNN
0.1	paracetamol	-20.7428	824.015	ThicknessNN
0.1	paracetamol	-20.3295	823.335	ThicknessNN
0.1	paracetamol	-19.9163	822.669	ThicknessNN
0.1	paracetamol	-19.5031	822.017	ThicknessNN
0.1	paracetamol	-19.0899	821.38	ThicknessNN
0.1	paracetamol	-18.6767	820.757	ThicknessNN
0.1	paracetamol	-18.2635	820.147	ThicknessNN
0.1	paracetamol	-17.8503	819.552	ThicknessNN
0.1	paracetamol	-17.4371	818.97	ThicknessNN
0.1	paracetamol	-17.0239	818.402	ThicknessNN
0.1	paracetamol	-16.6107	817.848	ThicknessNN
0.1	paracetamol	-16.1975	817.308	ThicknessNN
0.1	paracetamol	-15.7843	816.783	ThicknessNN
0.1	paracetamol	-15.3711	816.271	ThicknessNN
0.1	paracetamol	-14.9579	815.774	ThicknessNN
0.1	paracetamol	-14.5447	815.292	ThicknessNN
0.1	paracetamol	-14.1315	814.824	ThicknessNN
0.1	paracetamol	-13.7183	814.371	ThicknessNN
0.1	paracetamol	-13.305	813.933	ThicknessNN
0.1	paracetamol	-12.8918	813.511	ThicknessNN
0.1	paracetamol	-12.4786	813.105	ThicknessNN
0.1	paracetamol	-12.0654	812.715	ThicknessNN
0.1	paracetamol	-11.6522	812.341	ThicknessNN
0.1	paracetamol	-11.239	811.984	ThicknessNN
0.1	paracetamol	-10.8258	811.644	ThicknessNN
0.1	paracetamol	-10.4126	811.322	ThicknessNN
0.1	paracetamol	-9.9994	811.018	ThicknessNN
0.1	paracetamol	-9.58619	810.732	ThicknessNN
0.1	paracetamol	-9.17298	810.466	ThicknessNN
0.1	paracetamol	-8.75978	810.218	ThicknessNN
0.1	paracetamol	-8.34657	809.991	ThicknessNN
0.1	paracetamol	-7.93337	809.784	ThicknessNN
0.1	paracetamol	-7.52016	809.599	ThicknessNN
0.1	paracetamol	-7.10695	809.434	ThicknessNN
0.1	paracetamol	-6.69375	809.292	ThicknessNN
0.1	paracetamol	-6.28054	809.173	ThicknessNN
0.1	paracetamol	-5.86734	809.078	ThicknessNN
0.1	paracetamol	-5.45413	809.006	ThicknessNN
0.1	paracetamol	-5.04092	808.96	ThicknessNN
0.1	paracetamol	-4.62772	808.939	ThicknessNN
0.1	paracetamol	-4.21451	808.944	ThicknessNN
0.1	paracetamol	-3.80131	808.976	ThicknessNN
0.1	paracetamol	-3.3881	809.036	ThicknessNN
0.1	paracetamol	-2.97489	809.125	ThicknessNN
0.1	paracetamol	-2.56169	809.243	ThicknessNN
0.1	paracetamol	-2.14848	809.392	ThicknessNN
0.1	paracetamol	-1.73528	809.571	ThicknessNN
0.1	paracetamol	-1.32207	809.783	ThicknessNN
0.1	paracetamol	-0.908864	810.027	ThicknessNN
0.1	paracetamol	-0.495658	810.306	ThicknessNN
0.1	paracetamol	-0.0824523	810.619	ThicknessNN
0.1	paracetamol	0.330754	810.969	ThicknessNN
0.1	paracetamol	0.74396	811.355	ThicknessNN
0.1	paracetamol	1.15717	811.779	ThicknessNN
0.1	paracetamol	1.57037	812.242	ThicknessNN
0.1	paracetamol	1.98358	812.745	ThicknessNN
0.1	paracetamol	2.39678	813.289	ThicknessNN
0.1	paracetamol	2.80999	813.875	ThicknessNN
0.1	paracetamol	3.2232	814.505	ThicknessNN
0.1	paracetamol	3.6364	815.18	ThicknessNN
0.1	paracetamol	4.04961	815.9	ThicknessNN
0.1	paracetamol	4.46281	816.668	ThicknessNN
0.1	paracetamol	4.87602	817.483	ThicknessNN
0.1	paracetamol	5.28923	818.349	ThicknessNN
0.1	paracetamol	5.70243	819.265	ThicknessNN
0.1	paracetamol	6.11564	820.233	ThicknessNN
0.1	paracetamol	6.52884	821.255	ThicknessNN
0.1	paracetamol	6.94205	822.332	ThicknessNN
0.1	paracetamol	7.35526	823.466	ThicknessNN
0.1	paracetamol	7.76846	824.657	ThicknessNN
0.1	paracetamol	8.18167	825.907	ThicknessNN
0.1	paracetamol	8.59487	827.218	ThicknessNN
0.1	paracetamol	9.00808	828.591	ThicknessNN
0.1	paracetamol	9.42129	830.028	ThicknessNN
0.1	paracetamol	9.83449	831.529	ThicknessNN
0.1	paracetamol	10.2477	833.098	ThicknessNN
0.1	paracetamol	10.6609	834.735	ThicknessNN
0.1	paracetamol	11.0741	836.442	ThicknessNN
0.1	paracetamol	11.4873	838.22	ThicknessNN
0.1	paracetamol	11.9005	840.072	ThicknessNN
0.1	paracetamol	12.3137	841.998	ThicknessNN
0.1	paracetamol	12.7269	844.001	ThicknessNN
0.1	paracetamol	13.1401	846.082	ThicknessNN
0.1	paracetamol	13.5533	848.242	ThicknessNN
0.1	paracetamol	13.9666	850.485	ThicknessNN
0.1	paracetamol	14.3798	852.81	ThicknessNN
0.1	paracetamol	14.793	855.221	ThicknessNN
0.1	paracetamol	15.2062	857.718	ThicknessNN
0.1	paracetamol	15.6194	860.304	ThicknessNN
0.1	paracetamol	16.0326	862.981	ThicknessNN
0.1	paracetamol	16.4458	865.749	ThicknessNN
0.1	paracetamol	16.859	868.612	ThicknessNN
0.1	paracetamol	17.2722	871.57	ThicknessNN
0.1	paracetamol	17.6854	874.625	ThicknessNN
0.1	paracetamol	18.0986	877.78	ThicknessNN
0.1	paracetamol	18.5118	881.037	ThicknessNN
0.1	paracetamol	18.925	884.396	ThicknessNN
0.1	paracetamol	19.3382	887.86	ThicknessNN
0.1	paracetamol	19.7514	891.431	ThicknessNN
0.1	paracetamol	20.1646	895.11	ThicknessNN
0.1	paracetamol	20.5778	898.899	ThicknessNN
0.1	paracetamol	20.9911	902.801	ThicknessNN
0.1	paracetamol	21.4043	906.817	ThicknessNN
0.1	paracetamol	21.8175	910.948	ThicknessNN
0.1	paracetamol	22.2307	915.197	ThicknessNN
0.1	paracetamol	22.6439	919.565	ThicknessNN
0.1	paracetamol	23.0571	924.054	ThicknessNN
0.1	paracetamol	23.4703	928.667	ThicknessNN
0.1	paracetamol	23.8835	933.404	ThicknessNN
0.1	paracetamol	24.2967	938.267	ThicknessNN
0.1	paracetamol	24.7099	943.259	ThicknessNN
0.1	paracetamol	25.1231	948.38	ThicknessNN
0.1	paracetamol	25.5363	953.634	ThicknessNN
0.1	paracetamol	25.9495	959.02	ThicknessNN
0.1	paracetamol	26.3627	964.541	ThicknessNN
0.1	paracetamol	26.7759	970.2	ThicknessNN
0.1	paracetamol	27.1891	975.996	ThicknessNN
0.1	paracetamol	27.6024	981.932	ThicknessNN
0.1	paracetamol	28.0156	988.009	ThicknessNN
0.1	paracetamol	28.4288	994.23	ThicknessNN
0.1	paracetamol	28.842	1000.6	ThicknessNN
0.1	paracetamol	29.2552	1007.11	ThicknessNN
0.1	paracetamol	29.6684	1013.76	ThicknessNN
0.1	paracetamol	30.0816	1020.57	ThicknessNN
0.1	paracetamol	30.4948	1027.53	ThicknessNN
0.1	paracetamol	30.908	1034.64	ThicknessNN
0.1	paracetamol		778	single_thickness_dyn
0.2	quartz	-49.197	2004.99	ground_truth
0.2	quartz	-48.1942	1964.68	ground_truth
0.2	quartz	-47.1914	1926.59	ground_truth
0.2	quartz	-46.1886	1890.55	ground_truth
0.2	quartz	-45.1857	1856.44	ground_truth
0.2	quartz	-44.1829	1824.11	ground_truth
0.2	quartz	-43.1801	1793.47	ground_truth
0.2	quartz	-42.1773	1764.41	ground_truth
0.2	quartz	-41.1745	1736.82	ground_truth
0.2	quartz	-40.1717	1710.63	ground_truth
0.2	quartz	-39.1688	1685.75	ground_truth
0.2	quartz	-38.166	1662.1	ground_truth
0.2	quartz	-37.1632	1639.63	ground_truth
0.2	quartz	-36.1604	1618.27	ground_truth
0.2	quartz	-35.1576	1597.96	ground_truth
0.2	quartz	-34.1548	1578.64	ground_truth
0.2	quartz	-33.1519	1560.28	ground_truth
0.2	quartz	-32.1491	1542.81	ground_truth
0.2	quartz	-31.1463	1526.22	ground_truth
0.2	quartz	-30.1435	1510.44	ground_truth
0.2	quartz	-29.1407	1495.45	ground_truth
0.2	quartz	-28.1379	1481.21	ground_truth
0.2	quartz	-27.135	1467.7	ground_truth
0.2	quartz	-26.1322	1454.88	ground_truth
0.2	quartz	-25.1294	1442.73	ground_truth
0.2	quartz	-24.1266	1431.22	ground_truth
0.2	quartz	-23.1238	1420.33	ground_truth
0.2	quartz	-22.121	1410.04	ground_truth
0.2	quartz	-21.1181	1400.33	ground_truth
0.2	quartz	-20.1153	1391.18	ground_truth
0.2	quartz	-19.1125	1382.57	ground_truth
0.2	quartz	-18.1097	1374.48	ground_truth
0.2	quartz	-17.1069	1366.91	ground_truth
0.2	quartz	-16.1041	1359.84	ground_truth
0.2	quartz	-15.1012	1353.25	ground_truth
0.2	quartz	-14.0984	1347.14	ground_truth
0.2	quartz	-13.0956	1341.5	ground_truth
0.2	quartz	-12.0928	1336.3	ground_truth
0.2	quartz	-11.09	1331.56	ground_truth
0.2	quartz	-10.0872	1327.25	ground_truth
0.2	quartz	-9.08435	1323.38	ground_truth
0.2	quartz	-8.08153	1319.92	ground_truth
0.2	quartz	-7.07871	1316.89	ground_truth
0.2	quartz	-6.0759	1314.27	ground_truth
0.2	quartz	-5.07308	1312.06	ground_truth
0.2	quartz	-4.07027	1310.26	ground_truth
0.2	quartz	-3.06745	1308.86	ground_truth
0.2	quartz	-2.06463	1307.87	ground_truth
0.2	quartz	-1.06182	1307.27	ground_truth
0.2	quartz	-0.059	1307.07	ground_truth
0.2	quartz	0.943816	1307.27	ground_truth
0.2	quartz	1.94663	1307.87	ground_truth
0.2	quartz	2.94945	1308.86	ground_truth
0.2	quartz	3.95227	1310.26	ground_truth
0.2	quartz	4.95508	1312.06	ground_truth
0.2	quartz	5.9579	1314.27	ground_truth
0.2	quartz	6.96071	1316.89	ground_truth
0.2	quartz	7.96353	1319.92	ground_truth
0.2	quartz	8.96635	1323.38	ground_truth
0.2	quartz	9.96916	1327.25	ground_truth
0.2	quartz	10.972	1331.56	ground_truth
0.2	quartz	11.9748	1336.3	ground_truth
0.2	quartz	12.9776	1341.5	ground_truth
0.2	quartz	13.9804	1347.14	ground_truth
0.2	quartz	14.9832	1353.25	ground_truth
0.2	quartz	15.9861	1359.84	ground_truth
0.2	quartz	16.9889	1366.91	ground_truth
0.2	quartz	17.9917	1374.48	ground_truth
0.2	quartz	18.9945	1382.57	ground_truth
0.2	quartz	19.9973	1391.18	ground_truth
0.2	quartz	21.0001	1400.33	ground_truth
0.2	quartz	22.003	1410.04	ground_truth
0.2	quartz	23.0058	1420.33	ground_truth
0.2	quartz	24.0086	1431.22	ground_truth
0.2	quartz	25.0114	1442.73	ground_truth
0.2	quartz	26.0142	1454.88	ground_truth
0.2	quartz	27.017	1467.7	ground_truth
0.2	quartz	28.0199	1481.21	ground_truth
0.2	quartz	29.0227	1495.45	ground_truth
0.2	quartz	30.0255	1510.44	ground_truth
0.2	quartz	31.0283	1526.22	ground_truth
0.2	quartz	32.0311	1542.81	ground_truth
0.2	quartz	33.0339	1560.28	ground_truth
0.2	quartz	34.0368	1578.64	ground_truth
0.2	quartz	35.0396	1597.96	ground_truth
0.2	quartz	36.0424	1618.27	ground_truth
0.2	quartz	37.0452	1639.63	ground_truth
0.2	quartz	38.048	1662.1	ground_truth
0.2	quartz	39.0508	1685.75	ground_truth
0.2	quartz	40.0537	1710.63	ground_truth
0.2	quartz	41.0565	1736.82	ground_truth
0.2	quartz	42.0593	1764.41	ground_truth
0.2	quartz	43.0621	1793.47	ground_truth
0.2	quartz	44.0649	1824.11	ground_truth
0.2	quartz	45.0677	1856.44	ground_truth
0.2	quartz	46.0706	1890.55	ground_truth
0.2	quartz	47.0734	1926.59	ground_truth
0.2	quartz	48.0762	1964.68	ground_truth
0.2	quartz	49.079	2004.99	ground_truth
0.2	quartz	-49.197	1973.96	ThicknessNN
0.2	quartz	-48.7032	1958.42	ThicknessNN
0.2	quartz	-48.2093	1943.06	ThicknessNN
0.2	quartz	-47.7155	1927.9	ThicknessNN
0.2	quartz	-47.2216	1912.94	ThicknessNN
0.2	quartz	-46.7278	1898.16	ThicknessNN
0.2	quartz	-46.2339	1883.59	ThicknessNN
0.2	quartz	-45.7401	1869.21	ThicknessNN
0.2	quartz	-45.2462	1855.02	ThicknessNN
0.2	quartz	-44.7524	1841.03	ThicknessNN
0.2	quartz	-44.2585	1827.23	ThicknessNN
0.2	quartz	-43.7647	1813.63	ThicknessNN
0.2	quartz	-43.2708	1800.22	ThicknessNN
0.2	quartz	-42.777	1787.02	ThicknessNN
0.2	quartz	-42.2831	1774	ThicknessNN
0.2	quartz	-41.7893	1761.19	ThicknessNN
0.2	quartz	-41.2954	1748.57	ThicknessNN
0.2	quartz	-40.8016	1736.15	ThicknessNN
0.2	quartz	-40.3077	1723.92	ThicknessNN
0.2	quartz	-39.8139	1711.89	ThicknessNN
0.2	quartz	-39.32	1700.06	ThicknessNN
0.2	quartz	-38.8262	1688.43	ThicknessNN
0.2	quartz	-38.3323	1676.99	ThicknessNN
0.2	quartz	-37.8385	1665.75	ThicknessNN
0.2	quartz	-37.3446	1654.7	ThicknessNN
0.2	quartz	-36.8508	1643.86	ThicknessNN
0.2	quartz	-36.3569	1633.2	ThicknessNN
0.2	quartz	-35.8631	1622.75	ThicknessNN
0.2	quartz	-35.3692	1612.49	ThicknessNN
0.2	quartz	-34.8754	1602.42	ThicknessNN
0.2	quartz	-34.3815	1592.55	ThicknessNN
0.2	quartz	-33.8877	1582.87	ThicknessNN
0.2	quartz	-33.3938	1573.39	ThicknessNN
0.2	quartz	-32.9	1564.1	ThicknessNN
0.2	quartz	-32.4061	1555	ThicknessNN
0.2	quartz	-31.9123	1546.1	ThicknessNN
0.2	quartz	-31.4184	1537.38	ThicknessNN
0.2	quartz	-30.9246	1528.86	ThicknessNN
0.2	quartz	-30.4307	1520.52	ThicknessNN
0.2	quartz	-29.9369	1512.38	ThicknessNN
0.2	quartz	-29.443	1504.42	ThicknessNN
0.2	quartz	-28.9492	1496.64	ThicknessNN
0.2	quartz	-28.4553	1489.05	ThicknessNN
0.2	quartz	-27.9615	1481.65	ThicknessNN
0.2	quartz	-27.4676	1474.43	ThicknessNN
0.2	quartz	-26.9738	1467.39	ThicknessNN
0.2	quartz	-26.4799	1460.53	ThicknessNN
0.2	quartz	-25.9861	1453.85	ThicknessNN
0.2	quartz	-25.4922	1447.34	ThicknessNN
0.2	quartz	-24.9984	1441.01	ThicknessNN
0.2	quartz	-24.5045	1434.85	ThicknessNN
0.2	quartz	-24.0107	1428.87	ThicknessNN
0.2	quartz	-23.5168	1423.05	ThicknessNN
0.2	quartz	-23.023	1417.41	ThicknessNN
0.2	quartz	-22.5291	1411.92	ThicknessNN
0.2	quartz	-22.0353	1406.61	ThicknessNN
0.2	quartz	-21.5414	1401.45	ThicknessNN
0.2	quartz	-21.0476	1396.46	ThicknessNN
0.2	quartz	-20.5537	1391.62	ThicknessNN
0.2	quartz	-20.0599	1386.94	ThicknessNN
0.2	quartz	-19.566	1382.41	ThicknessNN
0.2	quartz	-19.0722	1378.03	ThicknessNN
0.2	quartz	-18.5783	1373.8	ThicknessNN
0.2	quartz	-18.0845	1369.72	ThicknessNN
0.2	quartz	-17.5906	1365.78	ThicknessNN
0.2	quartz	-17.0968	1361.99	ThicknessNN
0.2	quartz	-16.6029	1358.33	ThicknessNN
0.2	quartz	-16.1091	1354.82	ThicknessNN
0.2	quartz	-15.6153	1351.43	ThicknessNN
0.2	quartz	-15.1214	1348.18	ThicknessNN
0.2	quartz	-14.6276	1345.06	ThicknessNN
0.2	quartz	-14.1337	1342.08	ThicknessNN
0.2	quartz	-13.6399	1339.21	ThicknessNN
0.2	quartz	-13.146	1336.47	ThicknessNN
0.2	quartz	-12.6522	1333.86	ThicknessNN
0.2	quartz	-12.1583	1331.36	ThicknessNN
0.2	quartz	-11.6645	1328.98	ThicknessNN
0.2	quartz	-11.1706	1326.72	ThicknessNN
0.2	quartz	-10.6768	1324.58	ThicknessNN
0.2	quartz	-10.1829	1322.54	ThicknessNN
0.2	quartz	-9.68906	1320.62	ThicknessNN
0.2	quartz	-9.19521	1318.81	ThicknessNN
0.2	quartz	-8.70136	1317.1	ThicknessNN
0.2	quartz	-8.20751	1315.51	ThicknessNN
0.2	quartz	-7.71366	1314.01	ThicknessNN
0.2	quartz	-7.21981	1312.63	ThicknessNN
0.2	quartz	-6.72596	1311.34	ThicknessNN
0.2	quartz	-6.23212	1310.16	ThicknessNN
0.2	quartz	-5.73827	1309.08	ThicknessNN
0.2	quartz	-5.24442	1308.1	ThicknessNN
0.2	quartz	-4.75057	1307.22	ThicknessNN
0.2	quartz	-4.25672	1306.44	ThicknessNN
0.2	quartz	-3.76287	1305.75	ThicknessNN
0.2	quartz	-3.26902	1305.17	ThicknessNN
0.2	quartz	-2.77517	1304.68	ThicknessNN
0.2	quartz	-2.28132	1304.29	ThicknessNN
0.2	quartz	-1.78747	1304	ThicknessNN
0.2	quartz	-1.29362	1303.8	ThicknessNN
0.2	quartz	-0.799774	1303.71	ThicknessNN
0.2	quartz	-0.305925	1303.71	ThicknessNN
0.2	quartz	0.187925	1303.8	ThicknessNN
0.2	quartz	0.681774	1304	ThicknessNN
0.2	quartz	1.17562	1304.3	ThicknessNN
0.2	quartz	1.66947	1304.69	ThicknessNN
0.2	quartz	2.16332	1305.18	ThicknessNN
0.2	quartz	2.65717	1305.78	ThicknessNN
0.2	quartz	3.15102	1306.47	ThicknessNN
0.2	quartz	3.64487	1307.27	ThicknessNN
0.2	quartz	4.13872	1308.17	ThicknessNN
0.2	quartz	4.63257	1309.17	ThicknessNN
0.2	quartz	5.12642	1310.28	ThicknessNN
0.2	quartz	5.62027	1311.49	ThicknessNN
0.2	quartz	6.11412	1312.81	ThicknessNN
0.2	quartz	6.60796	1314.24	ThicknessNN
0.2	quartz	7.10181	1315.77	ThicknessNN
0.2	quartz	7.59566	1317.42	ThicknessNN
0.2	quartz	8.08951	1319.18	ThicknessNN
0.2	quartz	8.58336	1321.04	ThicknessNN
0.2	quartz	9.07721	1323.03	ThicknessNN
0.2	quartz	9.57106	1325.12	ThicknessNN
0.2	quartz	10.0649	1327.33	ThicknessNN
0.2	quartz	10.5588	1329.66	ThicknessNN
0.2	quartz	11.0526	1332.11	ThicknessNN
0.2	quartz	11.5465	1334.68	ThicknessNN
0.2	quartz	12.0403	1337.37	ThicknessNN
0.2	quartz	12.5342	1340.18	ThicknessNN
0.2	quartz	13.028	1343.12	ThicknessNN
0.2	quartz	13.5219	1346.18	ThicknessNN
0.2	quartz	14.0157	1349.36	ThicknessNN
0.2	quartz	14.5096	1352.68	ThicknessNN
0.2	quartz	15.0034	1356.12	ThicknessNN
0.2	quartz	15.4973	1359.69	ThicknessNN
0.2	quartz	15.9911	1363.4	ThicknessNN
0.2	quartz	16.4849	1367.24	ThicknessNN
0.2	quartz	16.9788	1371.21	ThicknessNN
0.2	quartz	17.4726	1375.31	ThicknessNN
0.2	quartz	17.9665	1379.56	ThicknessNN
0.2	quartz	18.4603	1383.94	ThicknessNN
0.2	quartz	18.9542	1388.46	ThicknessNN
0.2	quartz	19.448	1393.11	ThicknessNN
0.2	quartz	19.9419	1397.91	ThicknessNN
0.2	quartz	20.4357	1402.86	ThicknessNN
0.2	quartz	20.9296	1407.94	ThicknessNN
0.2	quartz	21.4234	1413.17	ThicknessNN
0.2	quartz	21.9173	1418.54	ThicknessNN
0.2	quartz	22.4111	1424.06	ThicknessNN
0.2	quartz	22.905	1429.73	ThicknessNN
0.2	quartz	23.3988	1435.54	ThicknessNN
0.2	quartz	23.8927	1441.5	ThicknessNN
0.2	quartz	24.3865	1447.62	ThicknessNN
0.2	quartz	24.8804	1453.88	ThicknessNN
0.2	quartz	25.3742	1460.29	ThicknessNN
0.2	quartz	25.8681	1466.86	ThicknessNN
0.2	quartz	26.3619	1473.58	ThicknessNN
0.2	quartz	26.8558	1480.45	ThicknessNN
0.2	quartz	27.3496	1487.47	ThicknessNN
0.2	quartz	27.8435	1494.65	ThicknessNN
0.2	quartz	28.3373	1501.99	ThicknessNN
0.2	quartz	28.8312	1509.48	ThicknessNN
0.2	quartz	29.325	1517.13	ThicknessNN
0.2	quartz	29.8189	1524.94	ThicknessNN
0.2	quartz	30.3127	1532.9	ThicknessNN
0.2	quartz	30.8066	1541.03	ThicknessNN
0.2	quartz	31.3004	1549.31	ThicknessNN
0.2	quartz	31.7943	1557.75	ThicknessNN
0.2	quartz	32.2881	1566.35	ThicknessNN
0.2	quartz	32.782	1575.11	ThicknessNN
0.2	quartz	33.2758	1584.04	ThicknessNN
0.2	quartz	33.7697	1593.12	ThicknessNN
0.2	quartz	34.2635	1602.36	ThicknessNN
0.2	quartz	34.7574	1611.77	ThicknessNN
0.2	quartz	35.2512	1621.34	ThicknessNN
0.2	quartz	35.7451	1631.07	ThicknessNN
0.2	quartz	36.2389	1640.97	ThicknessNN
0.2	quartz	36.7328	1651.03	ThicknessNN
0.2	quartz	37.2266	1661.25	ThicknessNN
0.2	quartz	37.7205	1671.64	ThicknessNN
0.2	quartz	38.2143	1682.19	ThicknessNN
0.2	quartz	38.7082	1692.9	ThicknessNN
0.2	quartz	39.202	1703.78	ThicknessNN
0.2	quartz	39.6959	1714.83	ThicknessNN
0.2	quartz	40.1897	1726.04	ThicknessNN
0.2	quartz	40.6836	1737.41	ThicknessNN
0.2	quartz	41.1774	1748.95	ThicknessNN
0.2	quartz	41.6713	1760.66	ThicknessNN
0.2	quartz	42.1651	1772.53	ThicknessNN
0.2	quartz	42.659	1784.57	ThicknessNN
0.2	quartz	43.1528	1796.77	ThicknessNN
0.2	quartz	43.6467	1809.14	ThicknessNN
0.2	quartz	44.1405	1821.68	ThicknessNN
0.2	quartz	44.6344	1834.38	ThicknessNN
0.2	quartz	45.1282	1847.26	ThicknessNN
0.2	quartz	45.6221	1860.29	ThicknessNN
0.2	quartz	46.1159	1873.5	ThicknessNN
0.2	quartz	46.6098	1886.87	ThicknessNN
0.2	quartz	47.1036	1900.41	ThicknessNN
0.2	quartz	47.5975	1914.11	ThicknessNN
0.2	quartz	48.0913	1927.99	ThicknessNN
0.2	quartz	48.5852	1942.03	ThicknessNN
0.2	quartz	49.079	1956.24	ThicknessNN
0.2	quartz		1474	single_thickness_dyn
0.2	cspbbr3	-58.987	1424.07	ground_truth
0.2	cspbbr3	-56.9693	1421.7	ground_truth
0.2	cspbbr3	-54.9517	1419.55	ground_truth
0.2	cspbbr3	-52.934	1417.58	ground_truth
0.2	cspbbr3	-50.9164	1415.78	ground_truth
0.2	cspbbr3	-48.8987	1414.14	ground_truth
0.2	cspbbr3	-46.8811	1412.63	ground_truth
0.2	cspbbr3	-44.8634	1411.25	ground_truth
0.2	cspbbr3	-42.8458	1409.98	ground_truth
0.2	cspbbr3	-40.8281	1408.81	ground_truth
0.2	cspbbr3	-38.8104	1407.74	ground_truth
0.2	cspbbr3	-36.7928	1406.76	ground_truth
0.2	cspbbr3	-34.7751	1405.85	ground_truth
0.2	cspbbr3	-32.7575	1405.03	ground_truth
0.2	cspbbr3	-30.7398	1404.27	ground_truth
0.2	cspbbr3	-28.7222	1403.58	ground_truth
0.2	cspbbr3	-26.7045	1402.95	ground_truth
0.2	cspbbr3	-24.6869	1402.39	ground_truth
0.2	cspbbr3	-22.6692	1401.87	ground_truth
0.2	cspbbr3	-20.6516	1401.41	ground_truth
0.2	cspbbr3	-18.6339	1401	ground_truth
0.2	cspbbr3	-16.6162	1400.64	ground_truth
0.2	cspbbr3	-14.5986	1400.32	ground_truth
0.2	cspbbr3	-12.5809	1400.05	ground_truth
0.2	cspbbr3	-10.5633	1399.82	ground_truth
0.2	cspbbr3	-8.54562	1399.64	ground_truth
0.2	cspbbr3	-6.52797	1399.5	ground_truth
0.2	cspbbr3	-4.51031	1399.39	ground_truth
0.2	cspbbr3	-2.49266	1399.33	ground_truth
0.2	cspbbr3	-0.475	1399.31	ground_truth
0.2	cspbbr3	1.54266	1399.33	ground_truth
0.2	cspbbr3	3.56031	1399.39	ground_truth
0.2	cspbbr3	5.57797	1399.5	ground_truth
0.2	cspbbr3	7.59562	1399.64	ground_truth
0.2	cspbbr3	9.61328	1399.82	ground_truth
0.2	cspbbr3	11.6309	1400.05	ground_truth
0.2	cspbbr3	13.6486	1400.32	ground_truth
0.2	cspbbr3	15.6662	1400.64	ground_truth
0.2	cspbbr3	17.6839	1401	ground_truth
0.2	cspbbr3	19.7016	1401.41	ground_truth
0.2	cspbbr3	21.7192	1401.87	ground_truth
0.2	cspbbr3	23.7369	1402.39	ground_truth
0.2	cspbbr3	25.7545	1402.95	ground_truth
0.2	cspbbr3	27.7722	1403.58	ground_truth
0.2	cspbbr3	29.7898	1404.27	ground_truth
0.2	cspbbr3	31.8075	1405.03	ground_truth
0.2	cspbbr3	33.8251	1405.85	ground_truth
0.2	cspbbr3	35.8428	1406.76	ground_truth
0.2	cspbbr3	37.8604	1407.74	ground_truth
0.2	cspbbr3	39.8781	1408.81	ground_truth
0.2	cspbbr3	41.8958	1409.98	ground_truth
0.2	cspbbr3	43.9134	1411.25	ground_truth
0.2	cspbbr3	45.9311	1412.63	ground_truth
0.2	cspbbr3	47.9487	1414.14	ground_truth
0.2	cspbbr3	49.9664	1415.78	ground_truth
0.2	cspbbr3	51.984	1417.58	ground_truth
0.2	cspbbr3	54.0017	1419.55	ground_truth
0.2	cspbbr3	56.0193	1421.7	ground_truth
0.2	cspbbr3	58.037	1424.07	ground_truth
0.2	cspbbr3	-58.987	1419.45	ThicknessNN
0.2	cspbbr3	-58.3989	1419.39	ThicknessNN
0.2	cspbbr3	-57.8109	1419.31	ThicknessNN
0.2	cspbbr3	-57.2228	1419.22	ThicknessNN
0.2	cspbbr3	-56.6348	1419.13	ThicknessNN
0.2	cspbbr3	-56.0467	1419.03	ThicknessNN
0.2	cspbbr3	-55.4586	1418.92	ThicknessNN
0.2	cspbbr3	-54.8706	1418.8	ThicknessNN
0.2	cspbbr3	-54.2825	1418.67	ThicknessNN
0.2	cspbbr3	-53.6945	1418.54	ThicknessNN
0.2	cspbbr3	-53.1064	1418.4	ThicknessNN
0.2	cspbbr3	-52.5183	1418.25	ThicknessNN
0.2	cspbbr3	-51.9303	1418.1	ThicknessNN
0.2	cspbbr3	-51.3422	1417.94	ThicknessNN
0.2	cspbbr3	-50.7542	1417.77	ThicknessNN
0.2	cspbbr3	-50.1661	1417.59	ThicknessNN
0.2	cspbbr3	-49.578	1417.41	ThicknessNN
0.2	cspbbr3	-48.99	1417.23	ThicknessNN
0.2	cspbbr3	-48.4019	1417.03	ThicknessNN
0.2	cspbbr3	-47.8139	1416.83	ThicknessNN
0.2	cspbbr3	-47.2258	1416.63	ThicknessNN
0.2	cspbbr3	-46.6377	1416.42	ThicknessNN
0.2	cspbbr3	-46.0497	1416.21	ThicknessNN
0.2	cspbbr3	-45.4616	1415.99	ThicknessNN
0.2	cspbbr3	-44.8736	1415.76	ThicknessNN
0.2	cspbbr3	-44.2855	1415.53	ThicknessNN
0.2	cspbbr3	-43.6974	1415.3	ThicknessNN
0.2	cspbbr3	-43.1094	1415.06	ThicknessNN
0.2	cspbbr3	-42.5213	1414.82	ThicknessNN
0.2	cspbbr3	-41.9333	1414.57	ThicknessNN
0.2	cspbbr3	-41.3452	1414.32	ThicknessNN
0.2	cspbbr3	-40.7571	1414.07	ThicknessNN
0.2	cspbbr3	-40.1691	1413.82	ThicknessNN
0.2	cspbbr3	-39.581	1413.56	ThicknessNN
0.2	cspbbr3	-38.9929	1413.29	ThicknessNN
0.2	cspbbr3	-38.4049	1413.03	ThicknessNN
0.2	cspbbr3	-37.8168	1412.76	ThicknessNN
0.2	cspbbr3	-37.2288	1412.5	ThicknessNN
0.2	cspbbr3	-36.6407	1412.23	ThicknessNN
0.2	cspbbr3	-36.0526	1411.95	ThicknessNN
0.2	cspbbr3	-35.4646	1411.68	ThicknessNN
0.2	cspbbr3	-34.8765	1411.41	ThicknessNN
0.2	cspbbr3	-34.2885	1411.13	ThicknessNN
0.2	cspbbr3	-33.7004	1410.85	ThicknessNN
0.2	cspbbr3	-33.1123	1410.58	ThicknessNN
0.2	cspbbr3	-32.5243	1410.3	ThicknessNN
0.2	cspbbr3	-31.9362	1410.02	ThicknessNN
0.2	cspbbr3	-31.3482	1409.74	ThicknessNN
0.2	cspbbr3	-30.7601	1409.47	ThicknessNN
0.2	cspbbr3	-30.172	1409.19	ThicknessNN
0.2	cspbbr3	-29.584	1408.91	ThicknessNN
0.2	cspbbr3	-28.9959	1408.64	ThicknessNN
0.2	cspbbr3	-28.4079	1408.36	ThicknessNN
0.2	cspbbr3	-27.8198	1408.09	ThicknessNN
0.2	cspbbr3	-27.2317	1407.82	ThicknessNN
0.2	cspbbr3	-26.6437	1407.55	ThicknessNN
0.2	cspbbr3	-26.0556	1407.28	ThicknessNN
0.2	cspbbr3	-25.4676	1407.01	ThicknessNN
0.2	cspbbr3	-24.8795	1406.75	ThicknessNN
0.2	cspbbr3	-24.2914	1406.49	ThicknessNN
0.2	cspbbr3	-23.7034	1406.23	ThicknessNN
0.2	cspbbr3	-23.1153	1405.98	ThicknessNN
0.2	cspbbr3	-22.5273	1405.73	ThicknessNN
0.2	cspbbr3	-21.9392	1405.48	ThicknessNN
0.2	cspbbr3	-21.3511	1405.23	ThicknessNN
0.2	cspbbr3	-20.7631	1404.99	ThicknessNN
0.2	cspbbr3	-20.175	1404.75	ThicknessNN
0.2	cspbbr3	-19.587	1404.52	ThicknessNN
0.2	cspbbr3	-18.9989	1404.29	ThicknessNN
0.2	cspbbr3	-18.4108	1404.07	ThicknessNN
0.2	cspbbr3	-17.8228	1403.85	ThicknessNN
0.2	cspbbr3	-17.2347	1403.63	ThicknessNN
0.2	cspbbr3	-16.6467	1403.42	ThicknessNN
0.2	cspbbr3	-16.0586	1403.22	ThicknessNN
0.2	cspbbr3	-15.4705	1403.02	ThicknessNN
0.2	cspbbr3	-14.8825	1402.82	ThicknessNN
0.2	cspbbr3	-14.2944	1402.63	ThicknessNN
0.2	cspbbr3	-13.7064	1402.45	ThicknessNN
0.2	cspbbr3	-13.1183	1402.27	ThicknessNN
0.2	cspbbr3	-12.5302	1402.1	ThicknessNN
0.2	cspbbr3	-11.9422	1401.94	ThicknessNN
0.2	cspbbr3	-11.3541	1401.78	ThicknessNN
0.2	cspbbr3	-10.7661	1401.63	ThicknessNN
0.2	cspbbr3	-10.178	1401.48	ThicknessNN
0.2	cspbbr3	-9.58993	1401.34	ThicknessNN
0.2	cspbbr3	-9.00187	1401.21	ThicknessNN
0.2	cspbbr3	-8.41381	1401.08	ThicknessNN
0.2	cspbbr3	-7.82575	1400.96	ThicknessNN
0.2	cspbbr3	-7.23769	1400.85	ThicknessNN
0.2	cspbbr3	-6.64963	1400.75	ThicknessNN
0.2	cspbbr3	-6.06157	1400.65	ThicknessNN
0.2	cspbbr3	-5.47351	1400.56	ThicknessNN
0.2	cspbbr3	-4.88545	1400.48	ThicknessNN
0.2	cspbbr3	-4.29739	1400.41	ThicknessNN
0.2	cspbbr3	-3.70933	1400.34	ThicknessNN
0.2	cspbbr3	-3.12127	1400.28	ThicknessNN
0.2	cspbbr3	-2.53321	1400.23	ThicknessNN
0.2	cspbbr3	-1.94515	1400.18	ThicknessNN
0.2	cspbbr3	-1.35709	1400.15	ThicknessNN
0.2	cspbbr3	-0.76903	1400.12	ThicknessNN
0.2	cspbbr3	-0.18097	1400.1	ThicknessNN
0.2	cspbbr3	0.40709	1400.09	ThicknessNN
0.2	cspbbr3	0.995151	1400.09	ThicknessNN
0.2	cspbbr3	1.58321	1400.09	ThicknessNN
0.2	cspbbr3	2.17127	1400.1	ThicknessNN
0.2	cspbbr3	2.75933	1400.12	ThicknessNN
0.2	cspbbr3	3.34739	1400.15	ThicknessNN
0.2	cspbbr3	3.93545	1400.19	ThicknessNN
0.2	cspbbr3	4.52351	1400.23	ThicknessNN
0.2	cspbbr3	5.11157	1400.29	ThicknessNN
0.2	cspbbr3	5.69963	1400.35	ThicknessNN
0.2	cspbbr3	6.28769	1400.42	ThicknessNN
0.2	cspbbr3	6.87575	1400.5	ThicknessNN
0.2	cspbbr3	7.46381	1400.58	ThicknessNN
0.2	cspbbr3	8.05187	1400.68	ThicknessNN
0.2	cspbbr3	8.63993	1400.78	ThicknessNN
0.2	cspbbr3	9.22799	1400.89	ThicknessNN
0.2	cspbbr3	9.81606	1401.01	ThicknessNN
0.2	cspbbr3	10.4041	1401.13	ThicknessNN
0.2	cspbbr3	10.9922	1401.27	ThicknessNN
0.2	cspbbr3	11.5802	1401.41	ThicknessNN
0.2	cspbbr3	12.1683	1401.56	ThicknessNN
0.2	cspbbr3	12.7564	1401.71	ThicknessNN
0.2	cspbbr3	13.3444	1401.88	ThicknessNN
0.2	cspbbr3	13.9325	1402.05	ThicknessNN
0.2	cspbbr3	14.5205	1402.23	ThicknessNN
0.2	cspbbr3	15.1086	1402.42	ThicknessNN
0.2	cspbbr3	15.6967	1402.61	ThicknessNN
0.2	cspbbr3	16.2847	1402.82	ThicknessNN
0.2	cspbbr3	16.8728	1403.02	ThicknessNN
0.2	cspbbr3	17.4608	1403.24	ThicknessNN
0.2	cspbbr3	18.0489	1403.46	ThicknessNN
0.2	cspbbr3	18.637	1403.69	ThicknessNN
0.2	cspbbr3	19.225	1403.93	ThicknessNN
0.2	cspbbr3	19.8131	1404.18	ThicknessNN
0.2	cspbbr3	20.4011	1404.43	ThicknessNN
0.2	cspbbr3	20.9892	1404.68	ThicknessNN
0.2	cspbbr3	21.5773	1404.95	ThicknessNN
0.2	cspbbr3	22.1653	1405.21	ThicknessNN
0.2	cspbbr3	22.7534	1405.49	ThicknessNN
0.2	cspbbr3	23.3414	1405.77	ThicknessNN
0.2	cspbbr3	23.9295	1406.06	ThicknessNN
0.2	cspbbr3	24.5176	1406.35	ThicknessNN
0.2	cspbbr3	25.1056	1406.65	ThicknessNN
0.2	cspbbr3	25.6937	1406.95	ThicknessNN
0.2	cspbbr3	26.2817	1407.26	ThicknessNN
0.2	cspbbr3	26.8698	1407.58	ThicknessNN
0.2	cspbbr3	27.4579	1407.9	ThicknessNN
0.2	cspbbr3	28.0459	1408.22	ThicknessNN
0.2	cspbbr3	28.634	1408.55	ThicknessNN
0.2	cspbbr3	29.222	1408.88	ThicknessNN
0.2	cspbbr3	29.8101	1409.22	ThicknessNN
0.2	cspbbr3	30.3982	1409.57	ThicknessNN
0.2	cspbbr3	30.9862	1409.91	ThicknessNN
0.2	cspbbr3	31.5743	1410.26	ThicknessNN
0.2	cspbbr3	32.1623	1410.62	ThicknessNN
0.2	cspbbr3	32.7504	1410.97	ThicknessNN
0.2	cspbbr3	33.3385	1411.34	ThicknessNN
0.2	cspbbr3	33.9265	1411.7	ThicknessNN
0.2	cspbbr3	34.5146	1412.07	ThicknessNN
0.2	cspbbr3	35.1026	1412.44	ThicknessNN
0.2	cspbbr3	35.6907	1412.81	ThicknessNN
0.2	cspbbr3	36.2788	1413.19	ThicknessNN
0.2	cspbbr3	36.8668	1413.57	ThicknessNN
0.2	cspbbr3	37.4549	1413.95	ThicknessNN
0.2	cspbbr3	38.0429	1414.33	ThicknessNN
0.2	cspbbr3	38.631	1414.72	ThicknessNN
0.2	cspbbr3	39.2191	1415.11	ThicknessNN
0.2	cspbbr3	39.8071	1415.5	ThicknessNN
0.2	cspbbr3	40.3952	1415.89	ThicknessNN
0.2	cspbbr3	40.9833	1416.28	ThicknessNN
0.2	cspbbr3	41.5713	1416.67	ThicknessNN
0.2	cspbbr3	42.1594	1417.07	ThicknessNN
0.2	cspbbr3	42.7474	1417.46	ThicknessNN
0.2	cspbbr3	43.3355	1417.86	ThicknessNN
0.2	cspbbr3	43.9236	1418.26	ThicknessNN
0.2	cspbbr3	44.5116	1418.65	ThicknessNN
0.2	cspbbr3	45.0997	1419.05	ThicknessNN
0.2	cspbbr3	45.6877	1419.45	ThicknessNN
0.2	cspbbr3	46.2758	1419.84	ThicknessNN
0.2	cspbbr3	46.8639	1420.24	ThicknessNN
0.2	cspbbr3	47.4519	1420.64	ThicknessNN
0.2	cspbbr3	48.04	1421.03	ThicknessNN
0.2	cspbbr3	48.628	1421.43	ThicknessNN
0.2	cspbbr3	49.2161	1421.82	ThicknessNN
0.2	cspbbr3	49.8042	1422.21	ThicknessNN
0.2	cspbbr3	50.3922	1422.61	ThicknessNN
0.2	cspbbr3	50.9803	1423	ThicknessNN
0.2	cspbbr3	51.5683	1423.38	ThicknessNN
0.2	cspbbr3	52.1564	1423.77	ThicknessNN
0.2	cspbbr3	52.7445	1424.16	ThicknessNN
0.2	cspbbr3	53.3325	1424.54	ThicknessNN
0.2	cspbbr3	53.9206	1424.92	ThicknessNN
0.2	cspbbr3	54.5086	1425.3	ThicknessNN
0.2	cspbbr3	55.0967	1425.68	ThicknessNN
0.2	cspbbr3	55.6848	1426.05	ThicknessNN
0.2	cspbbr3	56.2728	1426.42	ThicknessNN
0.2	cspbbr3	56.8609	1426.79	ThicknessNN
0.2	cspbbr3	57.4489	1427.16	ThicknessNN
0.2	cspbbr3	58.037	1427.52	ThicknessNN
0.2	cspbbr3		1626	single_thickness_dyn
0.2	paracetamol	-51.32	1012.11	ground_truth
0.2	paracetamol	-49.6419	991.289	ground_truth
0.2	paracetamol	-47.9638	972.094	ground_truth
0.2	paracetamol	-46.2856	954.388	ground_truth
0.2	paracetamol	-44.6075	938.054	ground_truth
0.2	paracetamol	-42.9294	922.987	ground_truth
0.2	paracetamol	-41.2513	909.097	ground_truth
0.2	paracetamol	-39.5731	896.303	ground_truth
0.2	paracetamol	-37.895	884.532	ground_truth
0.2	paracetamol	-36.2169	873.721	ground_truth
0.2	paracetamol	-34.5388	863.813	ground_truth
0.2	paracetamol	-32.8607	854.758	ground_truth
0.2	paracetamol	-31.1825	846.512	ground_truth
0.2	paracetamol	-29.5044	839.034	ground_truth
0.2	paracetamol	-27.8263	832.289	ground_truth
0.2	paracetamol	-26.1482	826.248	ground_truth
0.2	paracetamol	-24.47	820.882	ground_truth
0.2	paracetamol	-22.7919	816.168	ground_truth
0.2	paracetamol	-21.1138	812.085	ground_truth
0.2	paracetamol	-19.4357	808.617	ground_truth
0.2	paracetamol	-17.7576	805.749	ground_truth
0.2	paracetamol	-16.0794	803.468	ground_truth
0.2	paracetamol	-14.4013	801.766	ground_truth
0.2	paracetamol	-12.7232	800.635	ground_truth
0.2	paracetamol	-11.0451	800.07	ground_truth
0.2	paracetamol	-9.36694	800.07	ground_truth
0.2	paracetamol	-7.68882	800.635	ground_truth
0.2	paracetamol	-6.01069	801.766	ground_truth
0.2	paracetamol	-4.33257	803.468	ground_truth
0.2	paracetamol	-2.65445	805.749	ground_truth
0.2	paracetamol	-0.976327	808.617	ground_truth
0.2	paracetamol	0.701796	812.085	ground_truth
0.2	paracetamol	2.37992	816.168	ground_truth
0.2	paracetamol	4.05804	820.882	ground_truth
0.2	paracetamol	5.73616	826.248	ground_truth
0.2	paracetamol	7.41429	832.289	ground_truth
0.2	paracetamol	9.09241	839.034	ground_truth
0.2	paracetamol	10.7705	846.512	ground_truth
0.2	paracetamol	12.4487	854.758	ground_truth
0.2	paracetamol	14.1268	863.813	ground_truth
0.2	paracetamol	15.8049	873.721	ground_truth
0.2	paracetamol	17.483	884.532	ground_truth
0.2	paracetamol	19.1611	896.303	ground_truth
0.2	paracetamol	20.8393	909.097	ground_truth
0.2	paracetamol	22.5174	922.987	ground_truth
0.2	paracetamol	24.1955	938.054	ground_truth
0.2	paracetamol	25.8736	954.388	ground_truth
0.2	paracetamol	27.5518	972.094	ground_truth
0.2	paracetamol	29.2299	991.289	ground_truth
0.2	paracetamol	30.908	1012.11	ground_truth
0.2	paracetamol	-51.32	1014.88	ThicknessNN
0.2	paracetamol	-50.9068	1007.86	ThicknessNN
0.2	paracetamol	-50.4936	1001.05	ThicknessNN
0.2	paracetamol	-50.0804	994.44	ThicknessNN
0.2	paracetamol	-49.6672	988.027	ThicknessNN
0.2	paracetamol	-49.254	981.81	ThicknessNN
0.2	paracetamol	-48.8408	975.785	ThicknessNN
0.2	paracetamol	-48.4276	969.947	ThicknessNN
0.2	paracetamol	-48.0144	964.294	ThicknessNN
0.2	paracetamol	-47.6011	958.822	ThicknessNN
0.2	paracetamol	-47.1879	953.527	ThicknessNN
0.2	paracetamol	-46.7747	948.405	ThicknessNN
0.2	paracetamol	-46.3615	943.453	ThicknessNN
0.2	paracetamol	-45.9483	938.666	ThicknessNN
0.2	paracetamol	-45.5351	934.041	ThicknessNN
0.2	paracetamol	-45.1219	929.573	ThicknessNN
0.2	paracetamol	-44.7087	925.258	ThicknessNN
0.2	paracetamol	-44.2955	921.093	ThicknessNN
0.2	paracetamol	-43.8823	917.073	ThicknessNN
0.2	paracetamol	-43.4691	913.194	ThicknessNN
0.2	paracetamol	-43.0559	909.452	ThicknessNN
0.2	paracetamol	-42.6427	905.843	ThicknessNN
0.2	paracetamol	-42.2295	902.362	ThicknessNN
0.2	paracetamol	-41.8163	899.007	ThicknessNN
0.2	paracetamol	-41.4031	895.771	ThicknessNN
0.2	paracetamol	-40.9898	892.653	ThicknessNN
0.2	paracetamol	-40.5766	889.646	ThicknessNN
0.2	paracetamol	-40.1634	886.749	ThicknessNN
0.2	paracetamol	-39.7502	883.956	ThicknessNN
0.2	paracetamol	-39.337	881.264	ThicknessNN
0.2	paracetamol	-38.9238	878.669	ThicknessNN
0.2	paracetamol	-38.5106	876.168	ThicknessNN
0.2	paracetamol	-38.0974	873.756	ThicknessNN
0.2	paracetamol	-37.6842	871.431	ThicknessNN
0.2	paracetamol	-37.271	869.188	ThicknessNN
0.2	paracetamol	-36.8578	867.025	ThicknessNN
0.2	paracetamol	-36.4446	864.937	ThicknessNN
0.2	paracetamol	-36.0314	862.923	ThicknessNN
0.2	paracetamol	-35.6182	860.978	ThicknessNN
0.2	paracetamol	-35.205	859.099	ThicknessNN
0.2	paracetamol	-34.7918	857.284	ThicknessNN
0.2	paracetamol	-34.3786	855.531	ThicknessNN
0.2	paracetamol	-33.9653	853.835	ThicknessNN
0.2	paracetamol	-33.5521	852.194	ThicknessNN
0.2	paracetamol	-33.1389	850.607	ThicknessNN
0.2	paracetamol	-32.7257	849.07	ThicknessNN
0.2	paracetamol	-32.3125	847.581	ThicknessNN
0.2	paracetamol	-31.8993	846.138	ThicknessNN
0.2	paracetamol	-31.4861	844.738	ThicknessNN
0.2	paracetamol	-31.0729	843.38	ThicknessNN
0.2	paracetamol	-30.6597	842.062	ThicknessNN
0.2	paracetamol	-30.2465	840.781	ThicknessNN
0.2	paracetamol	-29.8333	839.536	ThicknessNN
0.2	paracetamol	-29.4201	838.326	ThicknessNN
0.2	paracetamol	-29.0069	837.148	ThicknessNN
0.2	paracetamol	-28.5937	836.001	ThicknessNN
0.2	paracetamol	-28.1805	834.884	ThicknessNN
0.2	paracetamol	-27.7673	833.796	ThicknessNN
0.2	paracetamol	-27.3541	832.734	ThicknessNN
0.2	paracetamol	-26.9408	831.698	ThicknessNN
0.2	paracetamol	-26.5276	830.687	ThicknessNN
0.2	paracetamol	-26.1144	829.7	ThicknessNN
0.2	paracetamol	-25.7012	828.735	ThicknessNN
0.2	paracetamol	-25.288	827.792	ThicknessNN
0.2	paracetamol	-24.8748	826.871	ThicknessNN
0.2	paracetamol	-24.4616	825.969	ThicknessNN
0.2	paracetamol	-24.0484	825.087	ThicknessNN
0.2	paracetamol	-23.6352	824.223	ThicknessNN
0.2	paracetamol	-23.222	823.378	ThicknessNN
0.2	paracetamol	-22.8088	822.55	ThicknessNN
0.2	paracetamol	-22.3956	821.74	ThicknessNN
0.2	paracetamol	-21.9824	820.946	ThicknessNN
0.2	paracetamol	-21.5692	820.169	ThicknessNN
0.2	paracetamol	-21.156	819.408	ThicknessNN
0.2	paracetamol	-20.7428	818.663	ThicknessNN
0.2	paracetamol	-20.3295	817.933	ThicknessNN
0.2	paracetamol	-19.9163	817.218	ThicknessNN
0.2	paracetamol	-19.5031	816.518	ThicknessNN
0.2	paracetamol	-19.0899	815.834	ThicknessNN
0.2	paracetamol	-18.6767	815.164	ThicknessNN
0.2	paracetamol	-18.2635	814.509	ThicknessNN
0.2	paracetamol	-17.8503	813.869	ThicknessNN
0.2	paracetamol	-17.4371	813.244	ThicknessNN
0.2	paracetamol	-17.0239	812.634	ThicknessNN
0.2	paracetamol	-16.6107	812.038	ThicknessNN
0.2	paracetamol	-16.1975	811.458	ThicknessNN
0.2	paracetamol	-15.7843	810.893	ThicknessNN
0.2	paracetamol	-15.3711	810.344	ThicknessNN
0.2	paracetamol	-14.9579	809.81	ThicknessNN
0.2	paracetamol	-14.5447	809.291	ThicknessNN
0.2	paracetamol	-14.1315	808.789	ThicknessNN
0.2	paracetamol	-13.7183	808.303	ThicknessNN
0.2	paracetamol	-13.305	807.834	ThicknessNN
0.2	paracetamol	-12.8918	807.382	ThicknessNN
0.2	paracetamol	-12.4786	806.947	ThicknessNN
0.2	paracetamol	-12.0654	806.529	ThicknessNN
0.2	paracetamol	-11.6522	806.13	ThicknessNN
0.2	paracetamol	-11.239	805.749	ThicknessNN
0.2	paracetamol	-10.8258	805.387	ThicknessNN
0.2	paracetamol	-10.4126	805.044	ThicknessNN
0.2	paracetamol	-9.9994	804.72	ThicknessNN
0.2	paracetamol	-9.58619	804.417	ThicknessNN
0.2	paracetamol	-9.17298	804.135	ThicknessNN
0.2	paracetamol	-8.75978	803.874	ThicknessNN
0.2	paracetamol	-8.34657	803.635	ThicknessNN
0.2	paracetamol	-7.93337	803.418	ThicknessNN
0.2	paracetamol	-7.52016	803.224	ThicknessNN
0.2	paracetamol	-7.10695	803.054	ThicknessNN
0.2	paracetamol	-6.69375	802.907	ThicknessNN
0.2	paracetamol	-6.28054	802.786	ThicknessNN
0.2	paracetamol	-5.86734	802.689	ThicknessNN
0.2	paracetamol	-5.45413	802.619	ThicknessNN
0.2	paracetamol	-5.04092	802.576	ThicknessNN
0.2	paracetamol	-4.62772	802.56	ThicknessNN
0.2	paracetamol	-4.21451	802.572	ThicknessNN
0.2	paracetamol	-3.80131	802.613	ThicknessNN
0.2	paracetamol	-3.3881	802.684	ThicknessNN
0.2	paracetamol	-2.97489	802.785	ThicknessNN
0.2	paracetamol	-2.56169	802.917	ThicknessNN
0.2	paracetamol	-2.14848	803.081	ThicknessNN
0.2	paracetamol	-1.73528	803.278	ThicknessNN
0.2	paracetamol	-1.32207	803.509	ThicknessNN
0.2	paracetamol	-0.908864	803.775	ThicknessNN
0.2	paracetamol	-0.495658	804.075	ThicknessNN
0.2	paracetamol	-0.0824523	804.413	ThicknessNN
0.2	paracetamol	0.330754	804.787	ThicknessNN
0.2	paracetamol	0.74396	805.199	ThicknessNN
0.2	paracetamol	1.15717	805.651	ThicknessNN
0.2	paracetamol	1.57037	806.143	ThicknessNN
0.2	paracetamol	1.98358	806.676	ThicknessNN
0.2	paracetamol	2.39678	807.251	ThicknessNN
0.2	paracetamol	2.80999	807.869	ThicknessNN
0.2	paracetamol	3.2232	808.531	ThicknessNN
0.2	paracetamol	3.6364	809.239	ThicknessNN
0.2	paracetamol	4.04961	809.993	ThicknessNN
0.2	paracetamol	4.46281	810.794	ThicknessNN
0.2	paracetamol	4.87602	811.644	ThicknessNN
0.2	paracetamol	5.28923	812.544	ThicknessNN
0.2	paracetamol	5.70243	813.495	ThicknessNN
0.2	paracetamol	6.11564	814.498	ThicknessNN
0.2	paracetamol	6.52884	815.554	ThicknessNN
0.2	paracetamol	6.94205	816.665	ThicknessNN
0.2	paracetamol	7.35526	817.832	ThicknessNN
0.2	paracetamol	7.76846	819.055	ThicknessNN
0.2	paracetamol	8.18167	820.338	ThicknessNN
0.2	paracetamol	8.59487	821.679	ThicknessNN
0.2	paracetamol	9.00808	823.082	ThicknessNN
0.2	paracetamol	9.42129	824.548	ThicknessNN
0.2	paracetamol	9.83449	826.077	ThicknessNN
0.2	paracetamol	10.2477	827.671	ThicknessNN
0.2	paracetamol	10.6609	829.332	ThicknessNN
0.2	paracetamol	11.0741	831.06	ThicknessNN
0.2	paracetamol	11.4873	832.858	ThicknessNN
0.2	paracetamol	11.9005	834.727	ThicknessNN
0.2	paracetamol	12.3137	836.669	ThicknessNN
0.2	paracetamol	12.7269	838.684	ThicknessNN
0.2	paracetamol	13.1401	840.774	ThicknessNN
0.2	paracetamol	13.5533	842.942	ThicknessNN
0.2	paracetamol	13.9666	845.187	ThicknessNN
0.2	paracetamol	14.3798	847.513	ThicknessNN
0.2	paracetamol	14.793	849.92	ThicknessNN
0.2	paracetamol	15.2062	852.411	ThicknessNN
0.2	paracetamol	15.6194	854.986	ThicknessNN
0.2	paracetamol	16.0326	857.648	ThicknessNN
0.2	paracetamol	16.4458	860.397	ThicknessNN
0.2	paracetamol	16.859	863.236	ThicknessNN
0.2	paracetamol	17.2722	866.166	ThicknessNN
0.2	paracetamol	17.6854	869.189	ThicknessNN
0.2	paracetamol	18.0986	872.307	ThicknessNN
0.2	paracetamol	18.5118	875.521	ThicknessNN
0.2	paracetamol	18.925	878.833	ThicknessNN
0.2	paracetamol	19.3382	882.244	ThicknessNN
0.2	paracetamol	19.7514	885.756	ThicknessNN
0.2	paracetamol	20.1646	889.372	ThicknessNN
0.2	paracetamol	20.5778	893.092	ThicknessNN
0.2	paracetamol	20.9911	896.918	ThicknessNN
0.2	paracetamol	21.4043	900.852	ThicknessNN
0.2	paracetamol	21.8175	904.896	ThicknessNN
0.2	paracetamol	22.2307	909.051	ThicknessNN
0.2	paracetamol	22.6439	913.319	ThicknessNN
0.2	paracetamol	23.0571	917.702	ThicknessNN
0.2	paracetamol	23.4703	922.201	ThicknessNN
0.2	paracetamol	23.8835	926.818	ThicknessNN
0.2	paracetamol	24.2967	931.555	ThicknessNN
0.2	paracetamol	24.7099	936.413	ThicknessNN
0.2	paracetamol	25.1231	941.395	ThicknessNN
0.2	paracetamol	25.5363	946.5	ThicknessNN
0.2	paracetamol	25.9495	951.732	ThicknessNN
0.2	paracetamol	26.3627	957.092	ThicknessNN
0.2	paracetamol	26.7759	962.581	ThicknessNN
0.2	paracetamol	27.1891	968.202	ThicknessNN
0.2	paracetamol	27.6024	973.954	ThicknessNN
0.2	paracetamol	28.0156	979.841	ThicknessNN
0.2	paracetamol	28.4288	985.864	ThicknessNN
0.2	paracetamol	28.842	992.023	ThicknessNN
0.2	paracetamol	29.2552	998.322	ThicknessNN
0.2	paracetamol	29.6684	1004.76	ThicknessNN
0.2	paracetamol	30.0816	1011.34	ThicknessNN
0.2	paracetamol	30.4948	1018.06	ThicknessNN
0.2	paracetamol	30.908	1024.93	ThicknessNN
0.2	paracetamol		890	single_thickness_dyn
0.3	quartz	-49.197	2004.99	ground_truth
0.3	quartz	-48.1942	1964.68	ground_truth
0.3	quartz	-47.1914	1926.59	ground_truth
0.3	quartz	-46.1886	1890.55	ground_truth
0.3	quartz	-45.1857	1856.44	ground_truth
0.3	quartz	-44.1829	1824.11	ground_truth
0.3	quartz	-43.1801	1793.47	ground_truth
0.3	quartz	-42.1773	1764.41	ground_truth
0.3	quartz	-41.1745	1736.82	ground_truth
0.3	quartz	-40.1717	1710.63	ground_truth
0.3	quartz	-39.1688	1685.75	ground_truth
0.3	quartz	-38.166	1662.1	ground_truth
0.3	quartz	-37.1632	1639.63	ground_truth
0.3	quartz	-36.1604	1618.27	ground_truth
0.3	quartz	-35.1576	1597.96	ground_truth
0.3	quartz	-34.1548	1578.64	ground_truth
0.3	quartz	-33.1519	1560.28	ground_truth
0.3	quartz	-32.1491	1542.81	ground_truth
0.3	quartz	-31.1463	1526.22	ground_truth
0.3	quartz	-30.1435	1510.44	ground_truth
0.3	quartz	-29.1407	1495.45	ground_truth
0.3	quartz	-28.1379	1481.21	ground_truth
0.3	quartz	-27.135	1467.7	ground_truth
0.3	quartz	-26.1322	1454.88	ground_truth
0.3	quartz	-25.1294	1442.73	ground_truth
0.3	quartz	-24.1266	1431.22	ground_truth
0.3	quartz	-23.1238	1420.33	ground_truth
0.3	quartz	-22.121	1410.04	ground_truth
0.3	quartz	-21.1181	1400.33	ground_truth
0.3	quartz	-20.1153	1391.18	ground_truth
0.3	quartz	-19.1125	1382.57	ground_truth
0.3	quartz	-18.1097	1374.48	ground_truth
0.3	quartz	-17.1069	1366.91	ground_truth
0.3	quartz	-16.1041	1359.84	ground_truth
0.3	quartz	-15.1012	1353.25	ground_truth
0.3	quartz	-14.0984	1347.14	ground_truth
0.3	quartz	-13.0956	1341.5	ground_truth
0.3	quartz	-12.0928	1336.3	ground_truth
0.3	quartz	-11.09	1331.56	ground_truth
0.3	quartz	-10.0872	1327.25	ground_truth
0.3	quartz	-9.08435	1323.38	ground_truth
0.3	quartz	-8.08153	1319.92	ground_truth
0.3	quartz	-7.07871	1316.89	ground_truth
0.3	quartz	-6.0759	1314.27	ground_truth
0.3	quartz	-5.07308	1312.06	ground_truth
0.3	quartz	-4.07027	1310.26	ground_truth
0.3	quartz	-3.06745	1308.86	ground_truth
0.3	quartz	-2.06463	1307.87	ground_truth
0.3	quartz	-1.06182	1307.27	ground_truth
0.3	quartz	-0.059	1307.07	ground_truth
0.3	quartz	0.943816	1307.27	ground_truth
0.3	quartz	1.94663	1307.87	ground_truth
0.3	quartz	2.94945	1308.86	ground_truth
0.3	quartz	3.95227	1310.26	ground_truth
0.3	quartz	4.95508	1312.06	ground_truth
0.3	quartz	5.9579	1314.27	ground_truth
0.3	quartz	6.96071	1316.89	ground_truth
0.3	quartz	7.96353	1319.92	ground_truth
0.3	quartz	8.96635	1323.38	ground_truth
0.3	quartz	9.96916	1327.25	ground_truth
0.3	quartz	10.972	1331.56	ground_truth
0.3	quartz	11.9748	1336.3	ground_truth
0.3	quartz	12.9776	1341.5	ground_truth
0.3	quartz	13.9804	1347.14	ground_truth
0.3	quartz	14.9832	1353.25	ground_truth
0.3	quartz	15.9861	1359.84	ground_truth
0.3	quartz	16.9889	1366.91	ground_truth
0.3	quartz	17.9917	1374.48	ground_truth
0.3	quartz	18.9945	1382.57	ground_truth
0.3	quartz	19.9973	1391.18	ground_truth
0.3	quartz	21.0001	1400.33	ground_truth
0.3	quartz	22.003	1410.04	ground_truth
0.3	quartz	23.0058	1420.33	ground_truth
0.3	quartz	24.0086	1431.22	ground_truth
0.3	quartz	25.0114	1442.73	ground_truth
0.3	quartz	26.0142	1454.88	ground_truth
0.3	quartz	27.017	1467.7	ground_truth
0.3	quartz	28.0199	1481.21	ground_truth
0.3	quartz	29.0227	1495.45	ground_truth
0.3	quartz	30.0255	1510.44	ground_truth
0.3	quartz	31.0283	1526.22	ground_truth
0.3	quartz	32.0311	1542.81	ground_truth
0.3	quartz	33.0339	1560.28	ground_truth
0.3	quartz	34.0368	1578.64	ground_truth
0.3	quartz	35.0396	1597.96	ground_truth
0.3	quartz	36.0424	1618.27	ground_truth
0.3	quartz	37.0452	1639.63	ground_truth
0.3	quartz	38.048	1662.1	ground_truth
0.3	quartz	39.0508	1685.75	ground_truth
0.3	quartz	40.0537	1710.63	ground_truth
0.3	quartz	41.0565	1736.82	ground_truth
0.3	quartz	42.0593	1764.41	ground_truth
0.3	quartz	43.0621	1793.47	ground_truth
0.3	quartz	44.0649	1824.11	ground_truth
0.3	quartz	45.0677	1856.44	ground_truth
0.3	quartz	46.0706	1890.55	ground_truth
0.3	quartz	47.0734	1926.59	ground_truth
0.3	quartz	48.0762	1964.68	ground_truth
0.3	quartz	49.079	2004.99	ground_truth
0.3	quartz	-49.197	1955.97	ThicknessNN
0.3	quartz	-48.7032	1941.72	ThicknessNN
0.3	quartz	-48.2093	1927.65	ThicknessNN
0.3	quartz	-47.7155	1913.75	ThicknessNN
0.3	quartz	-47.2216	1900.02	ThicknessNN
0.3	quartz	-46.7278	1886.47	ThicknessNN
0.3	quartz	-46.2339	1873.1	ThicknessNN
0.3	quartz	-45.7401	1859.9	ThicknessNN
0.3	quartz	-45.2462	1846.87	ThicknessNN
0.3	quartz	-44.7524	1834.02	ThicknessNN
0.3	quartz	-44.2585	1821.33	ThicknessNN
0.3	quartz	-43.7647	1808.83	ThicknessNN
0.3	quartz	-43.2708	1796.49	ThicknessNN
0.3	quartz	-42.777	1784.32	ThicknessNN
0.3	quartz	-42.2831	1772.32	ThicknessNN
0.3	quartz	-41.7893	1760.5	ThicknessNN
0.3	quartz	-41.2954	1748.84	ThicknessNN
0.3	quartz	-40.8016	1737.35	ThicknessNN
0.3	quartz	-40.3077	1726.03	ThicknessNN
0.3	quartz	-39.8139	1714.87	ThicknessNN
0.3	quartz	-39.32	1703.88	ThicknessNN
0.3	quartz	-38.8262	1693.06	ThicknessNN
0.3	quartz	-38.3323	1682.4	ThicknessNN
0.3	quartz	-37.8385	1671.91	ThicknessNN
0.3	quartz	-37.3446	1661.58	ThicknessNN
0.3	quartz	-36.8508	1651.42	ThicknessNN
0.3	quartz	-36.3569	1641.41	ThicknessNN
0.3	quartz	-35.8631	1631.57	ThicknessNN
0.3	quartz	-35.3692	1621.89	ThicknessNN
0.3	quartz	-34.8754	1612.37	ThicknessNN
0.3	quartz	-34.3815	1603.01	ThicknessNN
0.3	quartz	-33.8877	1593.8	ThicknessNN
0.3	quartz	-33.3938	1584.76	ThicknessNN
0.3	quartz	-32.9	1575.87	ThicknessNN
0.3	quartz	-32.4061	1567.13	ThicknessNN
0.3	quartz	-31.9123	1558.56	ThicknessNN
0.3	quartz	-31.4184	1550.13	ThicknessNN
0.3	quartz	-30.9246	1541.86	ThicknessNN
0.3	quartz	-30.4307	1533.75	ThicknessNN
0.3	quartz	-29.9369	1525.78	ThicknessNN
0.3	quartz	-29.443	1517.96	ThicknessNN
0.3	quartz	-28.9492	1510.3	ThicknessNN
0.3	quartz	-28.4553	1502.78	ThicknessNN
0.3	quartz	-27.9615	1495.42	ThicknessNN
0.3	quartz	-27.4676	1488.2	ThicknessNN
0.3	quartz	-26.9738	1481.12	ThicknessNN
0.3	quartz	-26.4799	1474.2	ThicknessNN
0.3	quartz	-25.9861	1467.41	ThicknessNN
0.3	quartz	-25.4922	1460.77	ThicknessNN
0.3	quartz	-24.9984	1454.28	ThicknessNN
0.3	quartz	-24.5045	1447.93	ThicknessNN
0.3	quartz	-24.0107	1441.71	ThicknessNN
0.3	quartz	-23.5168	1435.64	ThicknessNN
0.3	quartz	-23.023	1429.71	ThicknessNN
0.3	quartz	-22.5291	1423.92	ThicknessNN
0.3	quartz	-22.0353	1418.27	ThicknessNN
0.3	quartz	-21.5414	1412.75	ThicknessNN
0.3	quartz	-21.0476	1407.37	ThicknessNN
0.3	quartz	-20.5537	1402.13	ThicknessNN
0.3	quartz	-20.0599	1397.02	ThicknessNN
0.3	quartz	-19.566	1392.04	ThicknessNN
0.3	quartz	-19.0722	1387.2	ThicknessNN
0.3	quartz	-18.5783	1382.49	ThicknessNN
0.3	quartz	-18.0845	1377.92	ThicknessNN
0.3	quartz	-17.5906	1373.47	ThicknessNN
0.3	quartz	-17.0968	1369.16	ThicknessNN
0.3	quartz	-16.6029	1364.98	ThicknessNN
0.3	quartz	-16.1091	1360.92	ThicknessNN
0.3	quartz	-15.6153	1357	ThicknessNN
0.3	quartz	-15.1214	1353.2	ThicknessNN
0.3	quartz	-14.6276	1349.53	ThicknessNN
0.3	quartz	-14.1337	1345.99	ThicknessNN
0.3	quartz	-13.6399	1342.57	ThicknessNN
0.3	quartz	-13.146	1339.28	ThicknessNN
0.3	quartz	-12.6522	1336.12	ThicknessNN
0.3	quartz	-12.1583	1333.08	ThicknessNN
0.3	quartz	-11.6645	1330.16	ThicknessNN
0.3	quartz	-11.1706	1327.37	ThicknessNN
0.3	quartz	-10.6768	1324.7	ThicknessNN
0.3	quartz	-10.1829	1322.16	ThicknessNN
0.3	quartz	-9.68906	1319.74	ThicknessNN
0.3	quartz	-9.19521	1317.44	ThicknessNN
0.3	quartz	-8.70136	1315.26	ThicknessNN
0.3	quartz	-8.20751	1313.21	ThicknessNN
0.3	quartz	-7.71366	1311.28	ThicknessNN
0.3	quartz	-7.21981	1309.47	ThicknessNN
0.3	quartz	-6.72596	1307.78	ThicknessNN
0.3	quartz	-6.23212	1306.21	ThicknessNN
0.3	quartz	-5.73827	1304.76	ThicknessNN
0.3	quartz	-5.24442	1303.43	ThicknessNN
0.3	quartz	-4.75057	1302.22	ThicknessNN
0.3	quartz	-4.25672	1301.13	ThicknessNN
0.3	quartz	-3.76287	1300.17	ThicknessNN
0.3	quartz	-3.26902	1299.32	ThicknessNN
0.3	quartz	-2.77517	1298.6	ThicknessNN
0.3	quartz	-2.28132	1297.99	ThicknessNN
0.3	quartz	-1.78747	1297.5	ThicknessNN
0.3	quartz	-1.29362	1297.14	ThicknessNN
0.3	quartz	-0.799774	1296.89	ThicknessNN
0.3	quartz	-0.305925	1296.77	ThicknessNN
0.3	quartz	0.187925	1296.76	ThicknessNN
0.3	quartz	0.681774	1296.88	ThicknessNN
0.3	quartz	1.17562	1297.11	ThicknessNN
0.3	quartz	1.66947	1297.47	ThicknessNN
0.3	quartz	2.16332	1297.95	ThicknessNN
0.3	quartz	2.65717	1298.55	ThicknessNN
0.3	quartz	3.15102	1299.27	ThicknessNN
0.3	quartz	3.64487	1300.11	ThicknessNN
0.3	quartz	4.13872	1301.08	ThicknessNN
0.3	quartz	4.63257	1302.17	ThicknessNN
0.3	quartz	5.12642	1303.38	ThicknessNN
0.3	quartz	5.62027	1304.71	ThicknessNN
0.3	quartz	6.11412	1306.17	ThicknessNN
0.3	quartz	6.60796	1307.75	ThicknessNN
0.3	quartz	7.10181	1309.45	ThicknessNN
0.3	quartz	7.59566	1311.28	ThicknessNN
0.3	quartz	8.08951	1313.23	ThicknessNN
0.3	quartz	8.58336	1315.31	ThicknessNN
0.3	quartz	9.07721	1317.52	ThicknessNN
0.3	quartz	9.57106	1319.85	ThicknessNN
0.3	quartz	10.0649	1322.31	ThicknessNN
0.3	quartz	10.5588	1324.89	ThicknessNN
0.3	quartz	11.0526	1327.6	ThicknessNN
0.3	quartz	11.5465	1330.44	ThicknessNN
0.3	quartz	12.0403	1333.41	ThicknessNN
0.3	quartz	12.5342	1336.51	ThicknessNN
0.3	quartz	13.028	1339.74	ThicknessNN
0.3	quartz	13.5219	1343.1	ThicknessNN
0.3	quartz	14.0157	1346.59	ThicknessNN
0.3	quartz	14.5096	1350.21	ThicknessNN
0.3	quartz	15.0034	1353.96	ThicknessNN
0.3	quartz	15.4973	1357.84	ThicknessNN
0.3	quartz	15.9911	1361.86	ThicknessNN
0.3	quartz	16.4849	1366.01	ThicknessNN
0.3	quartz	16.9788	1370.29	ThicknessNN
0.3	quartz	17.4726	1374.71	ThicknessNN
0.3	quartz	17.9665	1379.27	ThicknessNN
0.3	quartz	18.4603	1383.96	ThicknessNN
0.3	quartz	18.9542	1388.79	ThicknessNN
0.3	quartz	19.448	1393.75	ThicknessNN
0.3	quartz	19.9419	1398.86	ThicknessNN
0.3	quartz	20.4357	1404.1	ThicknessNN
0.3	quartz	20.9296	1409.48	ThicknessNN
0.3	quartz	21.4234	1414.99	ThicknessNN
0.3	quartz	21.9173	1420.65	ThicknessNN
0.3	quartz	22.4111	1426.45	ThicknessNN
0.3	quartz	22.905	1432.39	ThicknessNN
0.3	quartz	23.3988	1438.47	ThicknessNN
0.3	quartz	23.8927	1444.7	ThicknessNN
0.3	quartz	24.3865	1451.07	ThicknessNN
0.3	quartz	24.8804	1457.58	ThicknessNN
0.3	quartz	25.3742	1464.23	ThicknessNN
0.3	quartz	25.8681	1471.03	ThicknessNN
0.3	quartz	26.3619	1477.97	ThicknessNN
0.3	quartz	26.8558	1485.06	ThicknessNN
0.3	quartz	27.3496	1492.3	ThicknessNN
0.3	quartz	27.8435	1499.68	ThicknessNN
0.3	quartz	28.3373	1507.21	ThicknessNN
0.3	quartz	28.8312	1514.89	ThicknessNN
0.3	quartz	29.325	1522.71	ThicknessNN
0.3	quartz	29.8189	1530.68	ThicknessNN
0.3	quartz	30.3127	1538.8	ThicknessNN
0.3	quartz	30.8066	1547.07	ThicknessNN
0.3	quartz	31.3004	1555.5	ThicknessNN
0.3	quartz	31.7943	1564.07	ThicknessNN
0.3	quartz	32.2881	1572.79	ThicknessNN
0.3	quartz	32.782	1581.66	ThicknessNN
0.3	quartz	33.2758	1590.68	ThicknessNN
0.3	quartz	33.7697	1599.86	ThicknessNN
0.3	quartz	34.2635	1609.19	ThicknessNN
0.3	quartz	34.7574	1618.67	ThicknessNN
0.3	quartz	35.2512	1628.3	ThicknessNN
0.3	quartz	35.7451	1638.09	ThicknessNN
0.3	quartz	36.2389	1648.03	ThicknessNN
0.3	quartz	36.7328	1658.13	ThicknessNN
0.3	quartz	37.2266	1668.37	ThicknessNN
0.3	quartz	37.7205	1678.78	ThicknessNN
0.3	quartz	38.2143	1689.34	ThicknessNN
0.3	quartz	38.7082	1700.05	ThicknessNN
0.3	quartz	39.202	1710.92	ThicknessNN
0.3	quartz	39.6959	1721.95	ThicknessNN
0.3	quartz	40.1897	1733.13	ThicknessNN
0.3	quartz	40.6836	1744.46	ThicknessNN
0.3	quartz	41.1774	1755.96	ThicknessNN
0.3	quartz	41.6713	1767.61	ThicknessNN
0.3	quartz	42.1651	1779.42	ThicknessNN
0.3	quartz	42.659	1791.38	ThicknessNN
0.3	quartz	43.1528	1803.5	ThicknessNN
0.3	quartz	43.6467	1815.78	ThicknessNN
0.3	quartz	44.1405	1828.22	ThicknessNN
0.3	quartz	44.6344	1840.82	ThicknessNN
0.3	quartz	45.1282	1853.57	ThicknessNN
0.3	quartz	45.6221	1866.48	ThicknessNN
0.3	quartz	46.1159	1879.55	ThicknessNN
0.3	quartz	46.6098	1892.78	ThicknessNN
0.3	quartz	47.1036	1906.17	ThicknessNN
0.3	quartz	47.5975	1919.72	ThicknessNN
0.3	quartz	48.0913	1933.43	ThicknessNN
0.3	quartz	48.5852	1947.29	ThicknessNN
0.3	quartz	49.079	1961.32	ThicknessNN
0.3	quartz		1373	single_thickness_dyn
0.3	cspbbr3	-58.987	1424.07	ground_truth
0.3	cspbbr3	-56.9693	1421.7	ground_truth
0.3	cspbbr3	-54.9517	1419.55	ground_truth
0.3	cspbbr3	-52.934	1417.58	ground_truth
0.3	cspbbr3	-50.9164	1415.78	ground_truth
0.3	cspbbr3	-48.8987	1414.14	ground_truth
0.3	cspbbr3	-46.8811	1412.63	ground_truth
0.3	cspbbr3	-44.8634	1411.25	ground_truth
0.3	cspbbr3	-42.8458	1409.98	ground_truth
0.3	cspbbr3	-40.8281	1408.81	ground_truth
0.3	cspbbr3	-38.8104	1407.74	ground_truth
0.3	cspbbr3	-36.7928	1406.76	ground_truth
0.3	cspbbr3	-34.7751	1405.85	ground_truth
0.3	cspbbr3	-32.7575	1405.03	ground_truth
0.3	cspbbr3	-30.7398	1404.27	ground_truth
0.3	cspbbr3	-28.7222	1403.58	ground_truth
0.3	cspbbr3	-26.7045	1402.95	ground_truth
0.3	cspbbr3	-24.6869	1402.39	ground_truth
0.3	cspbbr3	-22.6692	1401.87	ground_truth
0.3	cspbbr3	-20.6516	1401.41	ground_truth
0.3	cspbbr3	-18.6339	1401	ground_truth
0.3	cspbbr3	-16.6162	1400.64	ground_truth
0.3	cspbbr3	-14.5986	1400.32	ground_truth
0.3	cspbbr3	-12.5809	1400.05	ground_truth
0.3	cspbbr3	-10.5633	1399.82	ground_truth
0.3	cspbbr3	-8.54562	1399.64	ground_truth
0.3	cspbbr3	-6.52797	1399.5	ground_truth
0.3	cspbbr3	-4.51031	1399.39	ground_truth
0.3	cspbbr3	-2.49266	1399.33	ground_truth
0.3	cspbbr3	-0.475	1399.31	ground_truth
0.3	cspbbr3	1.54266	1399.33	ground_truth
0.3	cspbbr3	3.56031	1399.39	ground_truth
0.3	cspbbr3	5.57797	1399.5	ground_truth
0.3	cspbbr3	7.59562	1399.64	ground_truth
0.3	cspbbr3	9.61328	1399.82	ground_truth
0.3	cspbbr3	11.6309	1400.05	ground_truth
0.3	cspbbr3	13.6486	1400.32	ground_truth
0.3	cspbbr3	15.6662	1400.64	ground_truth
0.3	cspbbr3	17.6839	1401	ground_truth
0.3	cspbbr3	19.7016	1401.41	ground_truth
0.3	cspbbr3	21.7192	1401.87	ground_truth
0.3	cspbbr3	23.7369	1402.39	ground_truth
0.3	cspbbr3	25.7545	1402.95	ground_truth
0.3	cspbbr3	27.7722	1403.58	ground_truth
0.3	cspbbr3	29.7898	1404.27	ground_truth
0.3	cspbbr3	31.8075	1405.03	ground_truth
0.3	cspbbr3	33.8251	1405.85	ground_truth
0.3	cspbbr3	35.8428	1406.76	ground_truth
0.3	cspbbr3	37.8604	1407.74	ground_truth
0.3	cspbbr3	39.8781	1408.81	ground_truth
0.3	cspbbr3	41.8958	1409.98	ground_truth
0.3	cspbbr3	43.9134	1411.25	ground_truth
0.3	cspbbr3	45.9311	1412.63	ground_truth
0.3	cspbbr3	47.9487	1414.14	ground_truth
0.3	cspbbr3	49.9664	1415.78	ground_truth
0.3	cspbbr3	51.984	1417.58	ground_truth
0.3	cspbbr3	54.0017	1419.55	ground_truth
0.3	cspbbr3	56.0193	1421.7	ground_truth
0.3	cspbbr3	58.037	1424.07	ground_truth
0.3	cspbbr3	-58.987	1417.98	ThicknessNN
0.3	cspbbr3	-58.3989	1417.72	ThicknessNN
0.3	cspbbr3	-57.8109	1417.45	ThicknessNN
0.3	cspbbr3	-57.2228	1417.17	ThicknessNN
0.3	cspbbr3	-56.6348	1416.89	ThicknessNN
0.3	cspbbr3	-56.0467	1416.61	ThicknessNN
0.3	cspbbr3	-55.4586	1416.32	ThicknessNN
0.3	cspbbr3	-54.8706	1416.02	ThicknessNN
0.3	cspbbr3	-54.2825	1415.72	ThicknessNN
0.3	cspbbr3	-53.6945	1415.42	ThicknessNN
0.3	cspbbr3	-53.1064	1415.11	ThicknessNN
0.3	cspbbr3	-52.5183	1414.8	ThicknessNN
0.3	cspbbr3	-51.9303	1414.48	ThicknessNN
0.3	cspbbr3	-51.3422	1414.16	ThicknessNN
0.3	cspbbr3	-50.7542	1413.84	ThicknessNN
0.3	cspbbr3	-50.1661	1413.52	ThicknessNN
0.3	cspbbr3	-49.578	1413.19	ThicknessNN
0.3	cspbbr3	-48.99	1412.86	ThicknessNN
[truncated: 434 more rows]

[truncated: 5 more sheets: SI Fig 4, SI Fig 5, SI Fig 6, SI Fig 7, SI Fig 8]
